# Supplementary material for: Near-chromosomal de novo assembly of Bengal tiger genome reveals genetic hallmarks of apex predation
Source: Gigascience. 2022 Dec 28;12:giac112. doi: 10.1093/gigascience/giac112 (PMC9795480; doi:10.1093/gigascience/giac112)
Supplement: giac112_Supplemental_Files [file giac112_supplemental_files.zip]

Archive with 2 entries (2 files):
- 03.TigerSupplementaryFigures_060521.v14.pdf
- 04.SupplementaryTables_061721.v15.xlsx
