# Supplementary material for: Near-chromosomal de novo assembly of Bengal tiger genome reveals genetic hallmarks of apex predation
Source: Gigascience. 2022 Dec 28;12:giac112. doi: 10.1093/gigascience/giac112 (PMC9795480; doi:10.1093/gigascience/giac112)
Supplement: giac112_Supplemental_Files [file giac112_supplemental_files.zip › 04.SupplementaryTables_061721.v15.xlsx]

## Sheet: Cover sheet
Supplementary Tables
1a. Sample summary
1b. Data generation summary
1c. MC ROH analysis
1d. SI ROH analysis
1e. Malayan ROH analysis
1f. Repeat annotation
1g. Noncoding RNA annotation
1h. MC miRNA targets
1i. SI miRNA targets
1j. Functional annotation summary
1k. MC gene annotation
1l. MC gene functions
1m. SI gene annotation
1n. SI gene functions
1o. Positive selection analysis
1p. MC LRT test of positive selection
1q. SI LRT test of positive selection

## Sheet: 1a. Sample summary
Supplementary Table 1a. Sample summary
						Genome sequencing					RNA-seq
#	Animal ID	Animal Name	Source*	Sex	Tissue	Illumina (DNA)	Pacbio/ Oxford Nanpore (DNA)	10X Genomics (DNA)	Bionano (DNA)	Chicago/Hi-C (DNA)	Illumina (RNA 2 x 75bp)
1	MC	Machali	India	F	Blood	Y	Y	-	-	-	Y
2	SI	South Indian	India	M	Blood	Y	Y	-	Y	Y	Y
3	ST3	ST3	India	M	Blood	-	-	-	-	Y	Y
	SI blood sample was collected during routine examination from an animal that was aptured from the wild as it was a threat to life and property of the people in an around Wayanad Wildlife Sanctuary, Kerala state, India, as per the orders issued by the Chief Wildlife Warden Kerala on 04.12.2015.
	MC and ST3 were sampled as part of another research project presented in Khan et al., 2021. All associated permissions for sampling are detailed there.

## Sheet: 1b. Data generation summary
Supplementary Table 1b: DNA Data generation summary
Animal ID	Tissue	Platform*	Data collected (Gb)	Average read length (kb)
MC	Blood	ONT	18.28	8.14
MC	Blood	Pacbio Sequel	79.6	10.3
SI	Blood	ONT	160.3	14.05
SI	Blood	Bionano	473.7	-
SI	Blood	DT Chicago (Illumina)	91	0.15
SI	Blood	DT Hi-C (Illumina)	93.5	0.15
MC	Blood	DT Hi-C (Illumina)	113.5	0.15
MC	Blood	Illumina	117	0.15
MC	Blood	Illumina	35	0.15
MC	Blood	Illumina	35	0.15
MC	Blood	Illumina	35	0.15
SI	Blood	Illumina	62	0.15
*ONT - Oxford Nanopore technologies
*DT - Dovetail Genomics

## Sheet: 1c. MC ROH analysis
Supplementary Table 1d: Runs of homozygosity in individuals mapped to MC tiger genome
ZSB-1					ZSB-2					ZSB-3					ZSB-4
Chr	Start	End	Length (bp)		Chr	Start	End	Length (bp)		Chr	Start	End	Length (bp)		Chr	Start	End	Length (bp)
A1	546471	619336	72865		A1	560658	620991	60333		A1	82479	272048	189569		A1	546565	620991	74426
A1	1240667	1342215	101548		A1	1161054	1205884	44830		A1	277885	8215283	7937398		A1	629442	641711	12269
A1	1569374	1575252	5878		A1	2188253	2289519	101266		A1	8645695	8752975	107280		A1	2162979	2289256	126277
A1	2479613	2765250	285637		A1	2495885	2602650	106765		A1	8941491	13879024	4937533		A1	2827265	2977491	150226
A1	3358625	4338301	979676		A1	2605292	2765250	159958		A1	13880388	14273197	392809		A1	4338893	5265162	926269
A1	4422327	4479732	57405		A1	3281721	3358131	76410		A1	14335935	14348293	12358		A1	5265457	8941491	3676034
A1	6025638	6168253	142615		A1	5198536	5233652	35116		A1	16306998	16500482	193484		A1	9896791	10030528	133737
A1	6244546	6292990	48444		A1	6243078	6286751	43673		A1	16746839	16780695	33856		A1	10233121	11217995	984874
A1	6425851	6453244	27393		A1	6336538	6397245	60707		A1	17312246	17405892	93646		A1	11227366	14222740	2995374
A1	6700577	6872175	171598		A1	6984989	7003337	18348		A1	17500494	17563084	62590		A1	14868768	15085034	216266
A1	6886043	6943519	57476		A1	7639668	7738514	98846		A1	17913524	17997456	83932		A1	15884196	15951763	67567
A1	6984989	7003337	18348		A1	7898765	7920618	21853		A1	18962763	19316573	353810		A1	16413076	16457221	44145
A1	7468959	7507188	38229		A1	8136580	9585190	1448610		A1	20183145	20231969	48824		A1	17183704	17215498	31794
A1	7644463	7679741	35278		A1	9600255	10297854	697599		A1	20698142	20765765	67623		A1	17224522	17245589	21067
A1	7868333	7937324	68991		A1	10308680	10329367	20687		A1	21073028	21124941	51913		A1	17913983	17957408	43425
A1	8136580	8215283	78703		A1	10394504	10458469	63965		A1	22292750	22317492	24742		A1	18117263	18142507	25244
A1	8645658	8752975	107317		A1	12909803	12942808	33005		A1	23453604	23489119	35515		A1	18416534	18449923	33389
A1	9896791	10027376	130585		A1	14335935	14348293	12358		A1	24592362	24708316	115954		A1	18786648	19143253	356605
A1	10586891	10631284	44393		A1	16308489	16500120	191631		A1	24957410	25008208	50798		A1	19149063	19374030	224967
A1	10972353	11023454	51101		A1	16738513	16780695	42182		A1	26166628	26203963	37335		A1	19381098	20732856	1351758
A1	11058586	11117102	58516		A1	17182704	17215498	32794		A1	26814398	26822799	8401		A1	20750310	22905382	2155072
A1	11401154	11606616	205462		A1	17224522	17242557	18035		A1	27036035	27104095	68060		A1	22925133	23969355	1044222
A1	12919645	13042291	122646		A1	17700908	17735515	34607		A1	27247678	27300430	52752		A1	23974365	25226207	1251842
A1	13347667	13396599	48932		A1	17913983	17957408	43425		A1	27759298	27914491	155193		A1	25226706	25951774	725068
A1	13449955	13490188	40233		A1	18004173	18030368	26195		A1	27948184	28032526	84342		A1	25963608	32201118	6237510
A1	14130501	14160182	29681		A1	18117143	18143087	25944		A1	28148779	28346216	197437		A1	32941750	33413470	471720
A1	14431965	14502439	70474		A1	18231703	18297527	65824		A1	28709752	29354120	644368		A1	34231654	34990487	758833
A1	14689500	14738906	49406		A1	18420798	18449923	29125		A1	29645834	29738317	92483		A1	36298352	36351490	53138
A1	14754858	14798575	43717		A1	18786648	18813454	26806		A1	30097906	30122056	24150		A1	37139344	37271138	131794
A1	14868711	15120592	251881		A1	18819214	19144991	325777		A1	30219557	30239080	19523		A1	37550449	37633253	82804
A1	15151266	15164746	13480		A1	19145531	21060473	1914942		A1	30289779	30325765	35986		A1	37818760	37850808	32048
A1	15750592	16010668	260076		A1	21061589	26535961	5474372		A1	30614881	30715813	100932		A1	38826499	39103244	276745
A1	16308489	16500120	191631		A1	26610340	36094286	9483946		A1	30752501	30790958	38457		A1	43440442	43475939	35497
A1	16577072	16597070	19998		A1	36130184	36828375	698191		A1	30859428	30973848	114420		A1	46075739	46244934	169195
A1	16864504	16889921	25417		A1	36829926	39989259	3159333		A1	31036619	31097955	61336		A1	49789993	50036609	246616
A1	17080733	17164015	83282		A1	39990265	40702527	712262		A1	32939286	33413470	474184		A1	50237064	50312746	75682
A1	17312047	17405892	93845		A1	40705137	43401993	2696856		A1	34226195	34990487	764292		A1	50345903	50426488	80585
A1	17500494	17553359	52865		A1	43404512	46847108	3442596		A1	36411214	36474801	63587		A1	52311557	52336038	24481
A1	17607490	17621787	14297		A1	46876543	47870316	993773		A1	36985449	37006990	21541		A1	54556863	54847312	290449
A1	17795219	17985165	189946		A1	47871930	54835033	6963103		A1	37821222	37851365	30143		A1	54855632	55392775	537143
A1	18117143	18136069	18926		A1	54851835	58325461	3473626		A1	38807848	39101343	293495		A1	55424172	56797469	1373297
A1	18234266	18297527	63261		A1	58329218	60424308	2095090		A1	46077855	46244934	167079		A1	57024594	57092248	67654
A1	18564616	18669052	104436		A1	60427058	63465650	3038592		A1	46347021	46538022	191001		A1	58806699	58814863	8164
A1	18960661	19144991	184330		A1	63469229	68816007	5346778		A1	49347986	49474997	127011		A1	59735694	60420962	685268
A1	19145531	19316573	171042		A1	68816735	70350313	1533578		A1	49782740	50024983	242243		A1	60427179	63195092	2767913
A1	19469926	19551767	81841		A1	70423808	71882036	1458228		A1	50220360	50312322	91962		A1	64892195	64937475	45280
A1	19618770	19655023	36253		A1	71889628	72927696	1038068		A1	50346505	50429147	82642		A1	65248575	65542040	293465
A1	19936052	20057891	121839		A1	72930260	73140776	210516		A1	52317687	52336038	18351		A1	67545674	67614306	68632
A1	20074256	20186368	112112		A1	73141720	77095750	3954030		A1	54536929	55400456	863527		A1	68788659	68900309	111650
A1	20313401	20392208	78807		A1	77221239	77304587	83348		A1	55413168	56800332	1387164		A1	69236779	69357781	121002
A1	20736819	20764381	27562		A1	77964055	78043586	79531		A1	57022248	57111969	89721		A1	69611927	69638424	26497
A1	21162934	21202013	39079		A1	78534016	78634431	100415		A1	57261736	57322769	61033		A1	70518418	70711630	193212
A1	22401956	22500945	98989		A1	78923892	79129985	206093		A1	58152585	58186547	33962		A1	71049766	71150003	100237
A1	23368955	23423082	54127		A1	79427570	79543305	115735		A1	59838741	59868746	30005		A1	71232303	71300007	67704
A1	24133393	24171019	37626		A1	80181701	80209818	28117		A1	60192211	60327694	135483		A1	73317202	73440212	123010
A1	24253107	24271397	18290		A1	80829173	81001169	171996		A1	64888365	64938369	50004		A1	73701636	73711765	10129
A1	25124670	25194876	70206		A1	81983968	82093020	109052		A1	64961895	64981406	19511		A1	74068784	74105211	36427
A1	25245889	25253837	7948		A1	84112502	84306955	194453		A1	65254241	65958004	703763		A1	74301203	75864277	1563074
A1	25475327	25488569	13242		A1	84366240	84492295	126055		A1	66362315	66444287	81972		A1	75865692	79129985	3264293
A1	25736617	25791359	54742		A1	84548903	84620330	71427		A1	66574745	66737926	163181		A1	79132750	79497893	365143
A1	26148899	26297163	148264		A1	85539424	85655776	116352		A1	67282325	67344154	61829		A1	79498846	82132721	2633875
A1	28620841	28655654	34813		A1	88007767	88103476	95709		A1	67850965	67950751	99786		A1	82889013	83385544	496531
A1	28916729	28981724	64995		A1	89714045	89815613	101568		A1	67955431	68036482	81051		A1	83670489	83980399	309910
A1	29676447	29885225	208778		A1	90105296	90200557	95261		A1	68718008	68738622	20614		A1	84116893	85030222	913329
A1	29971736	30012949	41213		A1	90206717	90536769	330052		A1	70518587	70714588	196001		A1	85060941	86099667	1038726
A1	30268619	30279479	10860		A1	90544009	90786725	242716		A1	72180045	72265376	85331		A1	86251205	86847196	595991
A1	30575632	30715506	139874		A1	90798866	92632337	1833471		A1	73102938	73309006	206068		A1	86848690	86858290	9600
A1	30754736	30785794	31058		A1	92703694	94836466	2132772		A1	73970234	74334524	364290		A1	86877519	87690999	813480
A1	31953605	32116780	163175		A1	96258602	96503679	245077		A1	74457445	74490537	33092		A1	87766040	87874961	108921
A1	32128372	32187112	58740		A1	96750691	96867530	116839		A1	74923431	74944407	20976		A1	87880550	88108804	228254
A1	33519843	33579304	59461		A1	97131700	97196813	65113		A1	75583431	75603674	20243		A1	88178747	88205370	26623
A1	34300656	34583293	282637		A1	97576082	97598087	22005		A1	76365320	76454090	88770		A1	88215479	90056048	1840569
A1	36985474	37006990	21516		A1	97818704	97844259	25555		A1	76723829	76881199	157370		A1	90074115	91389758	1315643
A1	37029969	37060696	30727		A1	98537680	98631234	93554		A1	78534016	78632388	98372		A1	91400473	92321406	920933
A1	37155665	37198784	43119		A1	98637095	98801994	164899		A1	78987190	79019792	32602		A1	92341721	94155062	1813341
A1	38344111	38384759	40648		A1	98834556	99037714	203158		A1	80211538	80292391	80853		A1	94208244	97387911	3179667
A1	38388519	38392441	3922		A1	99693899	99751549	57650		A1	80400943	80446864	45921		A1	97400928	98430626	1029698
A1	38395443	38428267	32824		A1	99925281	100111163	185882		A1	80829173	80951888	122715		A1	98432343	98596599	164256
A1	38804996	38848166	43170		A1	100325514	100421753	96239		A1	81993201	82100973	107772		A1	98721995	99191059	469064
A1	39001802	39096783	94981		A1	100852511	101002164	149653		A1	84126593	84306955	180362		A1	99263068	100597317	1334249
A1	40181300	41044842	863542		A1	101399344	101458668	59324		A1	84365669	84477453	111784		A1	100599921	103619147	3019226
A1	42326856	43088233	761377		A1	101582718	101658396	75678		A1	87882217	87999491	117274		A1	103626232	103757846	131614
A1	43425227	43501438	76211		A1	101791309	101856042	64733		A1	88188482	88223510	35028		A1	103758738	104066169	307431
A1	44111639	44533592	421953		A1	101934886	102012605	77719		A1	88702868	88734002	31134		A1	104079650	104559175	479525
A1	44575306	44601681	26375		A1	102076070	102262855	186785		A1	91189347	91220569	31222		A1	104565988	104706803	140815
A1	44702190	44811087	108897		A1	102844874	102875148	30274		A1	92011961	92215864	203903		A1	104709360	104838979	129619
A1	45317062	45429038	111976		A1	102955306	103183731	228425		A1	92916066	93043200	127134		A1	104842339	107663402	2821063
A1	47866721	47969968	103247		A1	103189108	103291329	102221		A1	93097243	93199373	102130		A1	107670960	108478895	807935
A1	48021296	48095448	74152		A1	103383402	103526383	142981		A1	96258602	96504693	246091		A1	108482531	109871774	1389243
A1	48517273	48617814	100541		A1	103844774	104002910	158136		A1	96734015	96873710	139695		A1	109879270	113248055	3368785
A1	48769357	48881812	112455		A1	104081301	104931670	850369		A1	97584565	97598503	13938		A1	113327932	113796031	468099
A1	49526225	49755001	228776		A1	105005810	105250715	244905		A1	97818744	97844259	25515		A1	113879057	114034138	155081
A1	49943683	49981716	38033		A1	106065318	106148358	83040		A1	98539333	99038047	498714		A1	114047789	114522018	474229
A1	50292021	50312322	20301		A1	106599129	106638081	38952		A1	99728904	99751892	22988		A1	114567155	114678285	111130
A1	50430891	50478694	47803		A1	106674200	106689231	15031		A1	99924857	100111163	186306		A1	114770564	115443750	673186
A1	52131137	52174094	42957		A1	107097331	107111613	14282		A1	100330193	100419243	89050		A1	115617214	117967102	2349888
A1	52311786	52372946	61160		A1	108720955	108865180	144225		A1	100865371	101002164	136793		A1	118103157	118905133	801976
A1	53611166	53725063	113897		A1	109178447	109326791	148344		A1	101403060	101455501	52441		A1	118911301	122142221	3230920
A1	54098963	54349985	251022		A1	110956969	111032958	75989		A1	101582846	101662035	79189		A1	122142772	122172826	30054
A1	54717602	54844070	126468		A1	112273078	112318209	45131		A1	101791309	101856042	64733		A1	122189067	122849317	660250
A1	55064433	55251194	186761		A1	116580521	118301201	1720680		A1	101934886	101985799	50913		A1	122874016	123075694	201678
A1	55517831	56273261	755430		A1	118429908	118531052	101144		A1	102076692	102263365	186673		A1	123161371	123685328	523957
A1	56395288	56416553	21265		A1	118887198	118905535	18337		A1	102841476	102875148	33672		A1	123752451	124300445	547994
A1	56758428	56782214	23786		A1	118911301	118941589	30288		A1	102955306	103183926	228620		A1	124309947	125892859	1582912
A1	57349647	57455580	105933		A1	122950211	123075694	125483		A1	103189108	103289707	100599		A1	125906000	129395900	3489900
A1	57676144	57754196	78052		A1	124677945	125892859	1214914		A1	103380510	103526539	146029		A1	129399886	130746387	1346501
A1	58806699	58824970	18271		A1	125903291	126116248	212957		A1	103844774	104931670	1086896		A1	130846493	134834273	3987780
A1	59904920	60032433	127513		A1	129299227	129346270	47043		A1	106065453	106148358	82905		A1	134835221	136078882	1243661
A1	61453793	61591570	137777		A1	129478224	129664753	186529		A1	106600973	106640221	39248		A1	136092235	136446646	354411
A1	61604411	61638835	34424		A1	129797956	130142618	344662		A1	106674562	106689231	14669		A1	136452201	138293918	1841717
A1	63137969	63162488	24519		A1	130147870	130273906	126036		A1	108730340	108860200	129860		A1	138295823	138576595	280772
A1	63875343	63984890	109547		A1	130970579	131292340	321761		A1	109178447	109326791	148344		A1	138589686	138917151	327465
A1	65167740	65187456	19716		A1	132060205	132230517	170312		A1	110957503	111032958	75455		A1	138939954	139511697	571743
A1	65430302	65463679	33377		A1	132428224	133260084	831860		A1	112274250	112316982	42732		A1	140891595	140958224	66629
A1	65544675	65617133	72458		A1	133640329	133793816	153487		A1	116581494	118287949	1706455		A1	142009552	142299716	290164
A1	65740374	65840227	99853		A1	133978595	134035407	56812		A1	118431147	118530813	99666		A1	144703441	144720734	17293
A1	65852149	65870880	18731		A1	134186660	134557430	370770		A1	118889179	118941589	52410		A1	145729285	145944634	215349
A1	67548355	67624077	75722		A1	135625403	136190032	564629		A1	120468043	120506322	38279		A1	145983488	146017373	33885
A1	67850965	67877997	27032		A1	137646943	137749946	103003		A1	122951261	123049521	98260		A1	146321730	146385753	64023
A1	68107391	68161621	54230		A1	137945210	138928736	983526		A1	124680704	125892859	1212155		A1	146929976	146950421	20445
A1	68210361	68332201	121840		A1	138969881	139353629	383748		A1	125898505	126116248	217743		A1	147706609	147722426	15817
A1	68481827	68546787	64960		A1	141238031	141249780	11749		A1	129435857	129664881	229024		A1	147764273	147803294	39021
A1	68717258	68739540	22282		A1	141626900	141650926	24026		A1	129828727	130273906	445179		A1	147989167	148335095	345928
A1	70527603	70711630	184027		A1	142791535	142979012	187477		A1	131096689	131311821	215132		A1	148445366	148515605	70239
A1	72179941	72212056	32115		A1	143825418	145583112	1757694		A1	132060205	132218327	158122		A1	149061166	149092712	31546
A1	73105728	73311676	205948		A1	145584396	145651861	67465		A1	132412522	133231406	818884		A1	149139880	149272662	132782
A1	73970234	74334307	364073		A1	145741325	145752967	11642		A1	133641603	133793816	152213		A1	151097762	151177315	79553
A1	74696050	74714516	18466		A1	147275094	147591108	316014		A1	133990263	134035407	45144		A1	151267373	151285648	18275
A1	74776276	74806981	30705		A1	148514818	148579576	64758		A1	134195319	134557430	362111		A1	154634192	154853375	219183
A1	74922963	74941532	18569		A1	149028257	149138473	110216		A1	135625729	136078882	453153		A1	155621660	155811618	189958
A1	75059021	75065520	6499		A1	150535685	150672687	137002		A1	136098425	136190032	91607		A1	156262447	156392379	129932
A1	75423140	75487851	64711		A1	151735650	151880939	145289		A1	138295823	139233719	937896		A1	158236897	158263195	26298
A1	75919644	76002807	83163		A1	151887298	151925188	37890		A1	140881328	141161860	280532		A1	158866858	159332229	465371
A1	76670783	76723583	52800		A1	153086848	153183084	96236		A1	142023384	142418443	395059		A1	162960948	163054014	93066
A1	76888582	76998341	109759		A1	154984679	155033859	49180		A1	142793316	142881947	88631		A1	166187909	166463134	275225
A1	77033972	77083230	49258		A1	155953628	155978644	25016		A1	144524036	144534487	10451		A1	170932213	170942502	10289
A1	77707582	77712613	5031		A1	156135310	156186568	51258		A1	144848384	144869878	21494		A1	171644915	171752743	107828
A1	77848608	77886253	37645		A1	156593252	156845648	252396		A1	147288077	147589467	301390		A1	172263238	172307719	44481
A1	77942793	78043586	100793		A1	157732482	157842834	110352		A1	147960760	148169506	208746		A1	173429724	173456661	26937
A1	78285608	78402376	116768		A1	158236624	158257110	20486		A1	150735204	151455229	720025		A1	173591115	173603134	12019
A1	78570572	78620354	49782		A1	158423039	158449571	26532		A1	151736901	151934495	197594		A1	173822218	173882614	60396
A1	78650180	78757376	107196		A1	158531595	158624870	93275		A1	153087279	153183084	95805		A1	174110823	174182100	71277
A1	79022420	79116248	93828		A1	161030582	161168890	138308		A1	155953630	155978644	25014		A1	174254326	174271668	17342
A1	79702516	80782430	1079914		A1	161451329	161725344	274015		A1	156135310	156188246	52936		A1	174282492	174307480	24988
A1	80787826	81277772	489946		A1	162578036	162853675	275639		A1	156593634	156851209	257575		A1	175375751	175405971	30220
A1	81681562	81720836	39274		A1	163070670	163182770	112100		A1	157703354	157842334	138980		A1	176346316	176365303	18987
A1	81938930	82080780	141850		A1	163562827	163669302	106475		A1	158236703	158252019	15316		A1	176467984	176868261	400277
A1	85139624	85170840	31216		A1	164264358	164372078	107720		A1	158423039	158457141	34102		A1	176882813	178023387	1140574
A1	85656781	86198368	541587		A1	165138808	165175352	36544		A1	158533281	158673367	140086		A1	178070633	179144287	1073654
A1	86379689	86844954	465265		A1	165219100	166756095	1536995		A1	161030582	161169776	139194		A1	179529730	179584941	55211
A1	86850314	87078316	228002		A1	167704451	167833079	128628		A1	161451329	161725344	274015		A1	180596946	180762383	165437
A1	89264158	89342071	77913		A1	173193257	173213366	20109		A1	162603230	162853730	250500		A1	180795508	180916373	120865
A1	90141315	90193676	52361		A1	173822218	173882614	60396		A1	163070670	163212215	141545		A1	181325367	181582217	256850
A1	90950289	90986995	36706		A1	174346354	174368898	22544		A1	163562827	163669302	106475		A1	183090443	183136783	46340
A1	91159576	91186081	26505		A1	174678455	174775886	97431		A1	164264358	164372288	107930		A1	183691301	183791650	100349
A1	91350267	91389758	39491		A1	174796435	174854482	58047		A1	165134694	166756095	1621401		A1	185426713	186191853	765140
A1	91924934	91946097	21163		A1	174867022	174878364	11342		A1	167704738	167833079	128341		A1	186259260	186591604	332344
A1	93119564	93181049	61485		A1	178600823	178860032	259209		A1	168711735	168787536	75801		A1	186768542	187026049	257507
A1	93269436	93302307	32871		A1	179972895	180286451	313556		A1	170931859	170942502	10643		A1	187094457	187357910	263453
A1	93734813	94179732	444919		A1	180543942	180962101	418159		A1	173193257	173213980	20723		A1	187484531	187785701	301170
A1	94422710	94834030	411320		A1	182327692	182347058	19366		A1	173363140	173371077	7937		A1	189857621	189929880	72259
A1	95732978	95770085	37107		A1	185426634	185694918	268284		A1	174346354	174368651	22297		A1	190262579	190305781	43202
A1	95987177	96073356	86179		A1	185814034	186053726	239692		A1	174678455	174779099	100644		A1	191418113	191597875	179762
A1	97017808	97052025	34217		A1	187026573	187126768	100195		A1	174798094	174854482	56388		A1	191612814	191884104	271290
A1	97815727	97973311	157584		A1	188044945	188274999	230054		A1	178600823	178847243	246420		A1	192787843	192931642	143799
A1	98103614	98162111	58497		A1	188699122	188724649	25527		A1	179977110	180299755	322645		A1	193180687	193227941	47254
A1	99145384	99222118	76734		A1	192099023	192135417	36394		A1	180570135	180963340	393205		A1	193353070	193358218	5148
A1	100111188	100142428	31240		A1	193639544	193717099	77555		A1	182330671	182347058	16387		A1	193381123	193420579	39456
A1	100422194	100454504	32310		A1	193899182	194039084	139902		A1	185562993	186054475	491482		A1	193480065	193524206	44141
A1	101230764	101301438	70674		A1	194205300	194214569	9269		A1	187026858	187126768	99910		A1	193898161	193937907	39746
A1	101368937	101378986	10049		A1	195362223	195373914	11691		A1	188042958	188274999	232041		A1	195165513	195274731	109218
A1	101399344	101530577	131233		A1	195387308	195436192	48884		A1	188702010	188724649	22639		A1	195373914	195390798	16884
A1	101549655	101579934	30279		A1	195547579	197744205	2196626		A1	192099054	192136304	37250		A1	195555819	195634740	78921
A1	102223326	102301194	77868		A1	197803576	197839677	36101		A1	193639544	193716510	76966		A1	195707937	195744563	36626
A1	102588533	102640445	51912		A1	197861369	201714599	3853230		A1	193901294	194032940	131646		A1	196216095	196239994	23899
A1	104837980	104889923	51943		A1	201719803	204401175	2681372		A1	194205700	194214569	8869		A1	196290695	196302170	11475
A1	104976626	106146745	1170119		A1	204413296	204773652	360356		A1	195362411	195372626	10215		A1	196564960	196784366	219406
A1	107187249	107194979	7730		A1	204775621	205761247	985626		A1	195387308	195436192	48884		A1	198200893	198382713	181820
A1	108133908	108251381	117473		A1	205767816	208246207	2478391		A1	195510873	197744012	2233139		A1	198932978	199009242	76264
A1	109415446	109432373	16927		A1	208337804	208895952	558148		A1	197813140	201714630	3901490		A1	202994881	203062050	67169
A1	109532554	109758894	226340		A1	208919498	209179358	259860		A1	201717999	208189450	6471451		A1	203301119	203365250	64131
A1	111453201	111476495	23294		A1	209220381	211496580	2276199		A1	208289329	209194862	905533		A1	203385013	203438345	53332
A1	111591889	111608265	16376		A1	211535471	213664383	2128912		A1	209219090	213637009	4417919		A1	203898637	203987660	89023
A1	112114967	112176502	61535		A1	213982691	214178749	196058		A1	213984129	214178749	194620		A1	205185493	205240655	55162
A1	112221955	112228290	6335		A1	214183351	214203617	20266		A1	214183114	214204451	21337		A1	205610580	205749749	139169
A1	113070063	113259047	188984		A1	214483707	214558474	74767		A1	214485284	214558474	73190		A1	205950923	205999399	48476
A1	113802073	113962152	160079		A1	214630659	214663651	32992		A1	214630659	214663790	33131		A1	206643790	206703772	59982
A1	114389391	114415090	25699		A1	215090922	215132982	42060		A1	215090922	215132982	42060		A1	207520901	207876841	355940
A1	114420657	114540634	119977		A1	215302120	215343857	41737		A1	215302123	215343857	41734		A1	209005198	209179364	174166
A1	114754693	114942851	188158		A1	215461735	216291957	830222		A1	215462314	224041062	8578748		A1	210750916	210846099	95183
A1	115104686	115130233	25547		A1	216297387	217309270	1011883		A1	224043006	224137549	94543		A1	210925779	211513124	587345
A1	115552193	115642059	89866		A1	217310715	218239607	928892		A1	224531621	224671623	140002		A1	211526638	211752311	225673
A1	116007141	116239665	232524		A1	218240134	220208988	1968854		A1	224748827	224857779	108952		A1	212274505	212331190	56685
A1	116841619	117019914	178295		A1	220210354	224041062	3830708		A1	224980844	225016761	35917		A1	213050748	213182804	132056
A1	119990876	120053019	62143		A1	224042491	225445741	1403250		A1	225519708	225577168	57460		A1	213508114	213675780	167666
A1	120712123	121092514	380391		A1	225662607	225712741	50134		A1	225673800	225713117	39317		A1	213743118	213782291	39173
A1	121445472	121606511	161039		A1	225887799	225917702	29903		A1	225830995	225922196	91201		A1	214445931	214458563	12632
A1	121956745	122045829	89084		A1	225952806	226021276	68470		A1	226053651	226163285	109634		A1	214562543	214630499	67956
A1	122345650	122455235	109585		A1	226602086	226642451	40365		A1	226323451	226435289	111838		A1	214999469	215029601	30132
A1	123563141	123643178	80037		A1	227141426	227177865	36439		A1	226867197	226910403	43206		A1	215064543	215088641	24098
A1	124507094	124528137	21043		A1	227700598	227730249	29651		A1	227261537	227274333	12796		A1	215461735	219924353	4462618
A1	124781951	124835847	53896		A1	227878030	227894548	16518		A1	227450910	227639483	188573		A1	219934253	220201960	267707
A1	126134306	126492579	358273		A1	228245023	228579038	334015		A1	228089687	228127324	37637		A1	220206055	224041062	3835007
A1	128011396	128035426	24030		A1	228985044	229070509	85465		A1	228258479	228342677	84198		A1	224042491	227641090	3598599
A1	128488260	128969153	480893		A1	229364888	229394147	29259		A1	228476990	228500570	23580		A1	227645612	228579038	933426
A1	129421156	129782388	361232		A1	230555668	230581550	25882		A1	229862162	229970838	108676		A1	228969832	229070509	100677
A1	129828453	129877142	48689		A1	230829404	230847732	18328		A1	230293498	230383406	89908		A1	229364888	229394147	29259
A1	130171179	130444735	273556		A1	230872114	230889129	17015		A1	230389204	230455471	66267		A1	230555668	230581550	25882
A1	131319913	131877295	557382		A1	231053945	231075575	21630		A1	230868004	230883423	15419		A1	230829404	230847732	18328
A1	132541008	132671278	130270		A1	231397288	231403646	6358		A1	231256058	231323591	67533		A1	230868004	230889466	21462
A1	133659768	133796382	136614		A1	231439425	231551875	112450		A1	231389904	231401286	11382		A1	231053945	231075575	21630
A1	134118414	134147918	29504		A1	231605904	231664629	58725		A1	231592965	231639442	46477		A1	231397288	231403646	6358
A1	134199935	134304294	104359		A1	231730490	231753778	23288		A1	231645769	231663325	17556		A1	231439425	231503266	63841
A1	134557818	134623580	65762		A1	231874477	231935838	61361		A1	231759462	231816748	57286		A1	231503721	231557162	53441
A1	135226367	135247679	21312		A1	232048917	232144057	95140		A1	231905858	231984946	79088		A1	231605904	231638146	32242
A1	136719059	136764217	45158		A1	232307155	232334640	27485		A1	232696620	233284391	587771		A1	231651752	231663325	11573
A1	137599892	137638756	38864		A1	232895246	232924938	29692		A1	233627115	233682116	55001		A1	231730926	231753778	22852
A1	138361957	138543929	181972		A1	232955487	232969979	14492		A1	233791266	233859259	67993		A1	231874477	231935838	61361
A1	138655579	138939954	284375		A1	232983832	233022550	38718		A1	233893026	233914707	21681		A1	232049254	232144057	94803
A1	139305012	139340982	35970		A1	233140280	233214909	74629		A1	234389409	234470905	81496		A1	232307155	232334640	27485
A1	140276689	140306094	29405		A1	233398089	233496919	98830		A1	234485570	234496624	11054		A1	233141181	233214909	73728
A1	140881328	141160948	279620		A1	233569898	233575812	5914		A1	234754766	234892826	138060		A1	233242001	233284113	42112
A1	141749317	141982494	233177		A1	234168138	234196649	28511		A1	235103837	235217236	113399		A1	233519609	233545683	26074
A1	142452438	142487983	35545		A1	234379067	234389369	10302		A1	235499876	235515452	15576		A1	233629089	233710507	81418
A1	142795940	142979788	183848		A1	234809072	234826364	17292		A1	235578665	235640340	61675		A1	233791266	233859259	67993
A1	143825418	143973834	148416		A1	235449278	235518481	69203		A1	235655040	235674393	19353		A1	233893026	233914707	21681
A1	145741325	145754607	13282		A1	235640448	235652544	12096		A1	236031653	236041785	10132		A1	234390928	234470905	79977
A1	147837239	148175536	338297		A1	235965374	235977161	11787		A1	236318915	236359971	41056		A1	234504382	234518972	14590
A1	149466011	149586306	120295		A1	236130912	236137614	6702		A1	236596441	236639836	43395		A1	234537297	234540531	3234
A1	150179319	150358895	179576		A1	236173018	236194328	21310		A1	236918859	236936607	17748		A1	234783057	234892826	109769
A1	150537159	151176398	639239		A1	236247989	236260801	12812		A1	237194523	237271794	77271		A1	235105472	235218566	113094
A1	151250491	151285648	35157		A1	236746692	236772844	26152		A2	2962006	2978841	16835		A1	235610640	235640448	29808
A1	151753532	151921813	168281		A1	237411450	237490011	78561		A2	3050046	3079956	29910		A1	235857609	235882947	25338
A1	152649669	152726307	76638		A2	1799	267295	265496		A2	3175686	3194888	19202		A1	236473506	236489351	15845
A1	152757504	152831885	74381		A2	274175	1550177	1276002		A2	3275470	3310647	35177		A1	236808125	236869745	61620
A1	153126958	153168881	41923		A2	1552379	2050846	498467		A2	3392091	3409016	16925		A1	237194523	237269543	75020
A1	154751696	154846592	94896		A2	2055196	2477563	422367		A2	3534385	3581926	47541		A2	1572	2051700	2050128
A1	155654544	155912368	257824		A2	2480759	2794456	313697		A2	3870437	3910983	40546		A2	2055196	2477568	422372
A1	156593252	156789435	196183		A2	2795285	4673912	1878627		A2	3980786	4108770	127984		A2	2480759	2794401	313642
A1	157737685	157826476	88791		A2	4675483	6315993	1640510		A2	4205469	4279813	74344		A2	2795364	3997367	1202003
A1	158236624	158257277	20653		A2	6317825	6408529	90704		A2	4370734	4407483	36749		A2	3997800	4673912	676112
A1	158423039	158449571	26532		A2	6429749	6493171	63422		A2	4450646	4508962	58316		A2	4679732	5237338	557606
A1	158531595	158689473	157878		A2	6520435	7280220	759785		A2	4516217	4547569	31352		A2	5261494	6311388	1049894
A1	161047674	161168890	121216		A2	7369592	7409272	39680		A2	5408073	5503127	95054		A2	6316997	6408529	91532
A1	161451329	161725344	274015		A2	7474970	7545498	70528		A2	6960612	7098778	138166		A2	6520435	7280480	760045
A1	162578036	162853675	275639		A2	8797054	8830533	33479		A2	7513620	7548653	35033		A2	7368903	7409272	40369
A1	163138293	163182770	44477		A2	9247767	9343389	95622		A2	7586167	7598133	11966		A2	7474970	7507176	32206
A1	163564070	163673689	109619		A2	9469651	9504642	34991		A2	8345716	8406148	60432		A2	7507906	7545498	37592
A1	164264358	164372288	107930		A2	9641377	9711949	70572		A2	8836019	8855824	19805		A2	8672535	8796963	124428
A1	165134694	166756095	1621401		A2	10617496	10661180	43684		A2	9198194	9249084	50890		A2	9596982	9612062	15080
A1	167698297	167833491	135194		A2	11775864	11857368	81504		A2	9641720	9675951	34231		A2	9641377	9683475	42098
A1	169383185	169408531	25346		A2	12393045	12413439	20394		A2	10092160	10145460	53300		A2	10184823	10253440	68617
A1	173193257	173213366	20109		A2	12467368	12546851	79483		A2	10869440	10984269	114829		A2	10299116	10418679	119563
A1	173603536	183535735	9932199		A2	12782260	12822844	40584		A2	11291115	11320736	29621		A2	10520680	10533094	12414
A1	183538884	185804765	2265881		A2	13661551	13737418	75867		A2	11369734	11471398	101664		A2	10820842	10839997	19155
A1	185809345	187235885	1426540		A2	14412494	14499549	87055		A2	12350755	12386090	35335		A2	11608353	11775854	167501
A1	187249461	192465763	5216302		A2	16960318	17155756	195438		A2	13178483	13217504	39021		A2	12019720	12047998	28278
A1	192468865	195207466	2738601		A2	17272344	17307246	34902		A2	16975042	17040267	65225		A2	12690987	12710009	19022
A1	195225609	201714546	6488937		A2	17328935	17371717	42782		A2	17561831	18355895	794064		A2	12978023	13016649	38626
A1	201727438	213228216	11500778		A2	18193656	18220896	27240		A2	19165003	19259407	94404		A2	13230733	13249745	19012
A1	213506214	213736626	230412		A2	18315227	18328014	12787		A2	19486940	19563571	76631		A2	13385609	13414207	28598
A1	214248540	214353094	104554		A2	19410217	19417199	6982		A2	19846463	19884806	38343		A2	13573384	13605003	31619
A1	214393668	214400241	6573		A2	19846463	19884806	38343		A2	20244575	20299431	54856		A2	13624218	13633092	8874
A1	215411327	215461735	50408		A2	20608234	20676483	68249		A2	20601636	20678794	77158		A2	15101821	15160677	58856
A1	215761058	215788963	27905		A2	20858415	20935016	76601		A2	21081615	21125599	43984		A2	15348813	15366661	17848
A1	216158890	216370151	211261		A2	20961280	20977514	16234		A2	21241170	21357156	115986		A2	16295942	16311896	15954
A1	216610574	216718064	107490		A2	21281718	21294214	12496		A2	22623352	22644089	20737		A2	16975600	17038084	62484
A1	217067589	217081595	14006		A2	21387738	21406262	18524		A2	23319276	23414746	95470		A2	17405710	17463815	58105
A1	217093941	217127142	33201		A2	21513205	21603155	89950		A2	23493308	23514871	21563		A2	17574205	17596303	22098
A1	218506866	218674534	167668		A2	22389518	22517704	128186		A2	24031151	24228049	196898		A2	17758502	17780011	21509
A1	219017390	219055273	37883		A2	22523356	22543381	20025		A2	24270722	24319846	49124		A2	18193656	18220896	27240
A1	219222638	219267404	44766		A2	22623964	22644089	20125		A2	24699689	24893555	193866		A2	18315227	18328014	12787
A1	220533769	220545885	12116		A2	22723877	22829011	105134		A2	25524620	25571158	46538		A2	19410152	19416392	6240
A1	221565735	221610309	44574		A2	23380239	23415505	35266		A2	26877292	26954268	76976		A2	19846463	19884806	38343
A1	221766002	221791469	25467		A2	23905842	23924751	18909		A2	26968878	26993282	24404		A2	20610166	20678794	68628
A1	221843036	221863016	19980		A2	24049069	24221586	172517		A2	28203004	28250742	47738		A2	20989472	21303048	313576
A1	222410142	222498858	88716		A2	24270722	24319846	49124		A2	28923349	28983220	59871		A2	21304861	21728562	423701
A1	222783588	222819123	35535		A2	24693373	24908793	215420		A2	29667958	29913997	246039		A2	21736733	22042391	305658
A1	224529245	224670324	141079		A2	25524120	25571158	47038		A2	30163849	30231166	67317		A2	22066335	23385426	1319091
A1	224748827	224858126	109299		A2	26280193	26300316	20123		A2	31572841	31716407	143566		A2	23388545	24258830	870285
A1	225021929	225118698	96769		A2	26308009	26351110	43101		A2	32153498	33096929	943431		A2	24260636	26073073	1812437
A1	225713478	225762795	49317		A2	26535799	26542457	6658		A2	35056369	35080144	23775		A2	26143174	26954268	811094
A1	225852614	225873405	20791		A2	26877292	26954268	76976		A2	38785757	39037893	252136		A2	26961210	32582576	5621366
A1	226449301	226475136	25835		A2	26964922	26993282	28360		A2	39246963	39352725	105762		A2	32585291	34856222	2270931
A1	226550730	226560601	9871		A2	28202088	28295313	93225		A2	40563029	40575903	12874		A2	34858419	37177361	2318942
A1	226670517	226686542	16025		A2	28908944	28983220	74276		A2	44288866	44294990	6124		A2	37194516	37545048	350532
A1	226974001	226991913	17912		A2	29667958	29809555	141597		A2	46952591	47170192	217601		A2	38009012	38053615	44603
A1	227149913	227231265	81352		A2	30163849	30231166	67317		A2	47194723	49827047	2632324		A2	38163251	38225260	62009
A1	227412879	227450041	37162		A2	30383600	30576996	193396		A2	49921571	50572572	651001		A2	38755314	39309551	554237
A1	228558435	229970838	1412403		A2	31571096	31716407	145311		A2	50582863	53150161	2567298		A2	39807830	40142283	334453
A1	230293498	230384413	90915		A2	32142363	33098316	955953		A2	53158857	53353313	194456		A2	44407074	44526455	119381
A1	230389204	230455471	66267		A2	33322935	33401157	78222		A2	56041706	56196923	155217		A2	46196414	46249194	52780
A1	230868004	230883423	15419		A2	35055626	35083416	27790		A2	56721995	57574496	852501		A2	46488610	46493631	5021
A1	231256058	231323363	67305		A2	35377711	35424443	46732		A2	58514739	58535221	20482		A2	48450844	50573683	2122839
A1	231370601	231401286	30685		A2	38785757	39038323	252566		A2	59382667	59428556	45889		A2	50582863	50694640	111777
A1	231592965	231663325	70360		A2	39246963	39350491	103528		A2	60297761	60728366	430605		A2	50699150	53142286	2443136
A1	231759462	231816748	57286		A2	40561432	40575903	14471		A2	62068502	62358916	290414		A2	53159679	53500736	341057
A1	231899536	231984946	85410		A2	44290340	44294990	4650		A2	62830305	62903556	73251		A2	53533241	54390296	857055
A1	232697343	233284391	587048		A2	45819306	45860827	41521		A2	63785950	63972921	186971		A2	54397800	56428073	2030273
A1	233519609	233544843	25234		A2	46735445	46757087	21642		A2	64326172	65007103	680931		A2	56429578	57337385	907807
A1	233627115	233684302	57187		A2	46952591	47170192	217601		A2	67713089	67890752	177663		A2	57469265	63932051	6462786
A1	234368824	234389369	20545		A2	47194723	53142286	5947563		A2	70177840	70386868	209028		A2	63939887	64172345	232458
A1	234809072	234826364	17292		A2	53158857	53515258	356401		A2	72028193	72337672	309479		A2	64246330	66187274	1940944
A1	235449278	235518481	69203		A2	53542663	55503781	1961118		A2	72398562	72736530	337968		A2	66208246	66835329	627083
A1	235965374	235977161	11787		A2	55578680	55766884	188204		A2	74617945	74658728	40783		A2	66840242	67200073	359831
A1	236131359	236137614	6255		A2	55768360	58551533	2783173		A2	76011063	76174897	163834		A2	67449989	69152622	1702633
A1	236173018	236194328	21310		A2	58592294	61665590	3073296		A2	76460701	76656675	195974		A2	69214866	70123135	908269
A1	236247989	236260801	12812		A2	61764465	62274246	509781		A2	77483812	77586495	102683		A2	70131457	72172260	2040803
A1	236754762	236762798	8036		A2	62278280	64072246	1793966		A2	77744942	78477894	732952		A2	72364450	72846380	481930
A1	237411450	237507023	95573		A2	64242285	67995157	3752872		A2	79303810	79914286	610476		A2	72850444	73317902	467458
A2	569682	678656	108974		A2	68004212	69150045	1145833		A2	80878916	84719541	3840625		A2	73348300	73897684	549384
A2	704097	847862	143765		A2	69159408	69304440	145032		A2	84721458	90607439	5885981		A2	73913975	74933556	1019581
A2	984810	1000998	16188		A2	69309759	72170674	2860915		A2	90638243	93462602	2824359		A2	74994318	76728860	1734542
A2	1752755	1766517	13762		A2	72216329	72337672	121343		A2	93467429	94311962	844533		A2	77483812	77634896	151084
A2	1815345	1946419	131074		A2	72364450	74962259	2597809		A2	94345241	97727679	3382438		A2	77734867	78056474	321607
A2	2014988	2044054	29066		A2	74967967	77813929	2845962		A2	97745499	97900152	154653		A2	78220520	78436871	216351
A2	2235383	2315836	80453		A2	77816496	81221882	3405386		A2	97971052	100406723	2435671		A2	79204043	79448450	244407
A2	2390365	2432170	41805		A2	81256713	84000262	2743549		A2	100408180	100571684	163504		A2	81517931	81656266	138335
A2	2962006	2971870	9864		A2	84010222	90250523	6240301		A2	100572885	101452913	880028		A2	81851875	82001341	149466
A2	3026314	3031891	5577		A2	90359969	94011635	3651666		A2	101582849	101652794	69945		A2	83390463	83682503	292040
A2	3117861	3160888	43027		A2	94014555	95579023	1564468		A2	101904298	101908714	4416		A2	85628614	85778092	149478
A2	3275470	3310085	34615		A2	96056308	96073826	17518		A2	102294689	102340840	46151		A2	88203235	88379698	176463
A2	3337408	3451696	114288		A2	96163851	96253325	89474		A2	102368670	102425605	56935		A2	89285864	89374637	88773
A2	3546789	3580633	33844		A2	96683775	96733939	50164		A2	102536785	102562547	25762		A2	89424336	89699198	274862
A2	4487800	4501389	13589		A2	96939636	96950117	10481		A2	102609275	102631772	22497		A2	89742127	89807358	65231
A2	5862512	5883874	21362		A2	97074415	97118916	44501		A2	103333485	103349146	15661		A2	91383974	91500029	116055
A2	6206803	6219851	13048		A2	97424523	97691617	267094		A2	103884622	103887928	3306		A2	91672057	91936295	264238
A2	7369621	7410851	41230		A2	97695994	97729379	33385		A2	104936007	105006593	70586		A2	92464809	92505714	40905
A2	7483197	7545498	62301		A2	97763591	97902757	139166		A2	105034873	105118842	83969		A2	92528503	92547249	18746
A2	8797461	8830533	33072		A2	98157067	98182327	25260		A2	105348941	105558834	209893		A2	95181244	95580762	399518
A2	9247767	9343389	95622		A2	98197651	98328625	130974		A2	106036156	106147758	111602		A2	96057692	96074199	16507
A2	9469651	9504642	34991		A2	98548750	98875067	326317		A2	106203107	106279947	76840		A2	96175165	96264629	89464
A2	9641353	9711949	70596		A2	98934262	99078397	144135		A2	106903559	107108484	204925		A2	97066124	97119347	53223
A2	10204749	10213654	8905		A2	99556351	99592804	36453		A2	107974386	108326875	352489		A2	97424523	97691193	266670
A2	10617353	10661180	43827		A2	101088780	101351374	262594		A2	111692684	111737183	44499		A2	97695994	97902981	206987
A2	11775864	11857368	81504		A2	101849785	101889349	39564		A2	111845789	111869537	23748		A2	98159487	98328625	169138
A2	12393045	12413439	20394		A2	101912035	101965707	53672		A2	113544312	113825157	280845		A2	98350711	98393591	42880
A2	12507671	12546851	39180		A2	102294410	102341154	46744		A2	114030197	114145601	115404		A2	98559109	99078397	519288
A2	12782260	12822844	40584		A2	102368670	102425375	56705		A2	116686176	121317616	4631440		A2	99557822	99592804	34982
A2	13657086	13782039	124953		A2	102490472	102534031	43559		A2	121411347	123222130	1810783		A2	101090058	101209761	119703
A2	14416635	14499549	82914		A2	103646094	103740793	94699		A2	126782262	126943219	160957		A2	101214739	101453220	238481
A2	16960763	17155756	194993		A2	104037799	104069509	31710		A2	127079527	127245813	166286		A2	101849818	101889349	39531
A2	17272391	17307246	34855		A2	104141336	104239958	98622		A2	127275416	127372142	96726		A2	101912035	101965707	53672
A2	17328935	17371717	42782		A2	104409933	104516909	106976		A2	127520008	127639490	119482		A2	102294410	102340840	46430
A2	18193656	18220896	27240		A2	104849121	104882274	33153		A2	128244188	128254966	10778		A2	102368670	102429429	60759
A2	18577698	18732393	154695		A2	104970241	105006593	36352		A2	128996493	129118900	122407		A2	102490472	102534031	43559
A2	18784842	18801252	16410		A2	105040224	105062340	22116		A2	129239099	129333190	94091		A2	103646189	103740793	94604
A2	18889769	19080823	191054		A2	105802479	105860520	58041		A2	130741589	130800049	58460		A2	104039029	104069509	30480
A2	19279243	19286829	7586		A2	105901812	106150417	248605		A2	131728850	131779955	51105		A2	104144209	104256741	112532
A2	20183868	20216960	33092		A2	106203107	106541530	338423		A2	132188608	132222764	34156		A2	104409972	104516909	106937
A2	20429008	20632561	203553		A2	108082274	108398570	316296		A2	132268660	132287513	18853		A2	104849121	104882428	33307
A2	20758892	20779618	20726		A2	108879869	108933150	53281		A2	133630937	133831062	200125		A2	104970241	105006593	36352
A2	20892843	20922606	29763		A2	111692917	111737183	44266		A2	134461007	134589475	128468		A2	105035230	105062340	27110
A2	21021590	21150522	128932		A2	111844988	111895529	50541		A2	134660903	134694849	33946		A2	105802704	105848723	46019
A2	21271770	21335508	63738		A2	113544312	113658719	114407		A2	134953737	134979346	25609		A2	105901812	106133668	231856
A2	21388311	21404959	16648		A2	113679681	113727380	47699		A2	135466805	138283549	2816744		A2	106203107	106291830	88723
A2	21728562	21747010	18448		A2	113758576	113816222	57646		A2	138288253	141170859	2882606		A2	108082274	108450330	368056
A2	21762564	21790393	27829		A2	114055796	114126226	70430		A2	141173370	147334086	6160716		A2	108843876	108933150	89274
A2	22425871	22471538	45667		A2	116784157	117559993	775836		A2	147347229	147505380	158151		A2	111692917	111737183	44266
A2	23248411	23281677	33266		A2	117567374	119598376	2031002		A2	147772986	148038372	265386		A2	111844988	111869880	24892
A2	23420405	23489423	69018		A2	119602163	121224864	1622701		A2	148064634	148695883	631249		A2	113544312	113816222	271910
A2	23845690	23909910	64220		A2	121236659	121386710	150051		A2	148711041	148869123	158082		A2	113941375	114145601	204226
A2	24749492	24816540	67048		A2	121411347	123221765	1810418		A2	148871851	149196766	324915		A2	116847797	117341688	493891
A2	24913845	25063081	149236		A2	123284380	123615653	331273		A2	149372320	152524048	3151728		A2	117418256	117561138	142882
A2	25741676	25882127	140451		A2	126129292	126183043	53751		A2	153938980	153965966	26986		A2	117566314	121224864	3658550
A2	26144585	26185962	41377		A2	126781976	126943219	161243		A2	154104618	154146713	42095		A2	121251196	121315284	64088
A2	26626211	26877010	250799		A2	127079981	127213089	133108		A2	154313169	154453373	140204		A2	121400767	123221765	1820998
A2	26923404	26954288	30884		A2	127275416	127639490	364074		A2	154730442	154773685	43243		A2	123305114	123617091	311977
A2	26964922	26993282	28360		A2	128671955	128769895	97940		A2	155050727	155063741	13014		A2	126781976	126943219	161243
A2	28808106	29143565	335459		A2	128996493	129160988	164495		A2	157518109	157603551	85442		A2	127104220	127213089	108869
A2	30383600	30576996	193396		A2	129239099	129333190	94091		A2	159262099	159314321	52222		A2	127276962	127372309	95347
A2	32072847	32187745	114898		A2	130741581	130794881	53300		A2	159573045	159613545	40500		A2	127517778	127639671	121893
A2	33069026	33592473	523447		A2	131398756	131413859	15103		A2	160110268	160182639	72371		A2	128673741	128769895	96154
A2	33774479	33829002	54523		A2	132176195	132246467	70272		A2	160345965	160385219	39254		A2	128814226	128894191	79965
A2	35379718	35423389	43671		A2	132268660	132287513	18853		A2	161363072	161395884	32812		A2	128996493	129083108	86615
A2	35456018	35505802	49784		A2	133630937	133832001	201064		A2	161605123	161678852	73729		A2	131398756	131412726	13970
A2	35889372	35930888	41516		A2	134461007	134589475	128468		A2	161679595	161815392	135797		A2	132176195	132223340	47145
A2	36164134	36196481	32347		A2	134659738	134694849	35111		A2	161840613	161911758	71145		A2	132265074	132287513	22439
A2	36297510	36362120	64610		A2	134953335	134977089	23754		A2	162792967	162826293	33326		A2	133630937	133835243	204306
A2	36467657	36495827	28170		A2	135466805	138267366	2800561		A2	162843103	162866075	22972		A2	134485816	134547523	61707
A2	36563455	37177361	613906		A2	138288308	144685429	6397121		A2	163528481	163557790	29309		A2	134550441	134589526	39085
A2	37181211	37324509	143298		A2	144686147	145014450	328303		A2	163861239	163910307	49068		A2	134660903	134701899	40996
A2	37532713	37562267	29554		A2	145094729	146291145	1196416		A2	164500756	164608903	108147		A2	134953335	134977390	24055
A2	37571784	37665166	93382		A2	146296652	146446539	149887		A2	164870724	164891361	20637		A2	135466805	137265225	1798420
A2	37918608	37984848	66240		A2	146448337	146639433	191096		A3	1706422	1772331	65909		A2	137267827	138283549	1015722
A2	38054044	38154991	100947		A2	146667777	147296206	628429		A3	1864914	1919655	54741		A2	138290476	140651325	2360849
A2	39804021	40172297	368276		A2	147326085	147505380	179295		A3	1969775	1997793	28018		A2	140652528	141290507	637979
A2	41337644	41512380	174736		A2	147704245	148049427	345182		A3	2317915	2422616	104701		A2	141294089	141755759	461670
A2	43618290	43681079	62789		A2	148053060	148690606	637546		A3	2439403	2493360	53957		A2	141808806	145840740	4031934
A2	45258472	45271669	13197		A2	148698872	148852406	153534		A3	2528038	2542560	14522		A2	145853159	146572695	719536
A2	46172144	46237077	64933		A2	148871851	149098486	226635		A3	2548176	2594824	46648		A2	146599221	146878529	279308
A2	46488610	46493631	5021		A2	149109374	149367313	257939		A3	3056132	3113261	57129		A2	146987177	147505380	518203
A2	47186730	47259763	73033		A2	149381859	149512328	130469		A3	3139394	3173838	34444		A2	147772986	148299367	526381
A2	48125549	48137098	11549		A2	149529240	150085318	556078		A3	3314783	3359221	44438		A2	148334010	148865185	531175
A2	48919097	49048310	129213		A2	150107526	152488481	2380955		A3	3363786	3404398	40612		A2	148871851	149196766	324915
A2	49460579	49755258	294679		A2	152489089	152509696	20607		A3	3819248	3851042	31794		A2	149553493	152519508	2966015
A2	50236980	50273217	36237		A2	153944171	153966298	22127		A3	3958184	3969303	11119		A2	153937690	153965966	28276
A2	50391950	50439601	47651		A2	154052124	154058884	6760		A3	4086998	4140539	53541		A2	154108499	154146713	38214
A2	50723479	50811446	87967		A2	154104618	154146599	41981		A3	4195519	4290001	94482		A2	154312549	154453122	140573
A2	51013365	51110329	96964		A2	154312549	154453122	140573		A3	4342433	4371896	29463		A2	154730428	154773087	42659
A2	51640750	51678926	38176		A2	154730428	154773087	42659		A3	5948871	6003591	54720		A2	156913039	156936651	23612
A2	52897650	53126039	228389		A2	156912885	156931624	18739		A3	8079354	8124542	45188		A2	157376021	157402634	26613
A2	53257058	53306180	49122		A2	157517965	157604585	86620		A3	8537736	8606025	68289		A2	157517965	157603551	85586
A2	54086076	54127342	41266		A2	158046935	158102018	55083		A3	8925060	9024655	99595		A2	157895278	157929569	34291
A2	54235770	54264922	29152		A2	158281992	159560556	1278564		A3	9126162	9160324	34162		A2	158046935	158115951	69016
A2	56721995	58514090	1792095		A2	159679699	159688904	9205		A3	10356983	10433367	76384		A2	158511206	158533602	22396
A2	61575524	62070051	494527		A2	159975664	160029446	53782		A3	10835992	10985339	149347		A2	158574900	159084464	509564
A2	62277019	62363601	86582		A2	160097286	160106219	8933		A3	11710596	11726033	15437		A2	159142604	159560556	417952
A2	62830305	62901917	71612		A2	160399958	160432166	32208		A3	11792757	11916747	123990		A2	159572864	159588205	15341
A2	63759617	63972921	213304		A2	160701247	160750433	49186		A3	12255268	12278292	23024		A2	159680882	159688904	8022
A2	64317772	65007103	689331		A2	161079136	161094122	14986		A3	12332440	12419567	87127		A2	159971220	160029832	58612
A2	67713067	67852294	139227		A2	162156624	162174529	17905		A3	13364211	13397578	33367		A2	160097509	160106219	8710
A2	70179933	70401557	221624		A2	162792967	162825796	32829		A3	13752665	13859343	106678		A2	160401836	160437978	36142
A2	72027341	72735782	708441		A2	162845328	162866358	21030		A3	14162749	14232682	69933		A2	160699529	160750433	50904
A2	74617573	74658728	41155		A2	163526131	163557790	31659		A3	15145354	15263009	117655		A2	161079136	161094122	14986
A2	75666198	75687789	21591		A2	163861207	163910307	49100		A3	18549888	18572238	22350		A2	162156624	162174529	17905
A2	75982018	76178189	196171		A2	164095670	164121456	25786		A3	19062401	21410406	2348005		A2	162792967	162825796	32829
A2	76460701	76656205	195504		A2	164502136	164597000	94864		A3	22765340	22897407	132067		A2	162850254	162866358	16104
A2	77483812	77634896	151084		A2	164785637	164840822	55185		A3	23343777	23556787	213010		A2	163531726	163557790	26064
A2	77744493	78057139	312646		A2	164884833	164891361	6528		A3	23605921	23651684	45763		A2	163861207	163910431	49224
A2	78926951	78939654	12703		A3	127501	465063	337562		A3	23730038	23856696	126658		A2	164502136	164608903	106767
A2	79205703	79447864	242161		A3	772975	827187	54212		A3	24731740	24913111	181371		A2	164881404	164891361	9957
A2	80425976	80539088	113112		A3	1055229	1189789	134560		A3	25976987	26022406	45419		A3	633622	680463	46841
A2	81221912	81392927	171015		A3	1305798	1362601	56803		A3	26087727	26259790	172063		A3	829978	976605	146627
A2	81508132	81656266	148134		A3	1706906	1772331	65425		A3	26394344	26442291	47947		A3	1192393	1277858	85465
A2	81848006	81998582	150576		A3	1864747	1919123	54376		A3	27066669	27192294	125625		A3	1280188	1320702	40514
A2	83399103	83681373	282270		A3	1973305	2035485	62180		A3	27945298	28253651	308353		A3	1340268	1681458	341190
A2	85626480	85779372	152892		A3	2312598	2413239	100641		A3	28833706	28963863	130157		A3	1706906	1736323	29417
A2	88064061	88109160	45099		A3	2439483	2493360	53877		A3	29704454	29989455	285001		A3	1860791	1920531	59740
A2	88186778	88360734	173956		A3	2528038	2541322	13284		A3	30198970	30237297	38327		A3	2264581	2438336	173755
A2	89285864	89376696	90832		A3	2548176	2594824	46648		A3	30849429	30893519	44090		A3	2601937	2628645	26708
A2	89424609	89802365	377756		A3	3056132	3113261	57129		A3	32300082	32319130	19048		A3	2673662	2762347	88685
A2	90323096	90341712	18616		A3	3139394	3154658	15264		A3	32565877	32659730	93853		A3	2887989	2903060	15071
A2	90700418	90788961	88543		A3	3276133	3289733	13600		A3	32870224	32941674	71450		A3	2936375	2946187	9812
A2	91383974	91500029	116055		A3	3666189	3668405	2216		A3	33298693	33319802	21109		A3	3075655	3116827	41172
A2	91672041	91936614	264573		A3	3748705	3774218	25513		A3	33352957	33540433	187476		A3	3139394	3155228	15834
A2	92470020	92511060	41040		A3	3948152	3969303	21151		A3	33793016	33840507	47491		A3	3569690	3617508	47818
A2	95183479	95579023	395544		A3	4195240	4290001	94761		A3	34178385	34191163	12778		A3	3664027	3731155	67128
A2	96056308	96084962	28654		A3	4340413	4369699	29286		A3	34501728	34534478	32750		A3	3748039	3763390	15351
A2	96683775	96717053	33278		A3	5658614	5678937	20323		A3	34687485	34780841	93356		A3	3828864	3857854	28990
A2	97074415	97118916	44501		A3	5822277	5862741	40464		A3	35190282	35242284	52002		A3	3884630	3949424	64794
A2	97424523	97902757	478234		A3	7990017	8032604	42587		A3	35507920	35554284	46364		A3	4103303	4140256	36953
A2	98157067	98328625	171558		A3	8537822	8603590	65768		A3	35876507	35897849	21342		A3	4265506	4281983	16477
A2	98371655	98392169	20514		A3	8925060	9024655	99595		A3	36876333	37050745	174412		A3	4743523	4779949	36426
A2	98548750	98875067	326317		A3	9124283	9160324	36041		A3	37786470	38361275	574805		A3	4802891	4834527	31636
A2	98934262	99064719	130457		A3	10356983	10432893	75910		A3	38363722	43599775	5236053		A3	5067617	8208752	3141135
A2	99556351	99592804	36453		A3	10837738	10985339	147601		A3	43602984	43825927	222943		A3	8216500	11094317	2877817
A2	101089104	101351374	262270		A3	11709137	11726033	16896		A3	43826321	44574136	747815		A3	11098918	11179309	80391
A2	101849818	101889349	39531		A3	11790964	11935581	144617		A3	44591681	44832677	240996		A3	11187315	13340216	2152901
A2	101912035	101965707	53672		A3	12255268	12278292	23024		A3	44836802	46844952	2008150		A3	13369508	13397897	28389
A2	102294410	102340840	46430		A3	12307604	12419567	111963		A3	50708379	50788338	79959		A3	13752711	13778804	26093
A2	102369777	102425605	55828		A3	12559708	12597188	37480		A3	51725760	51827402	101642		A3	14201369	14232682	31313
A2	103646094	103740793	94699		A3	13346544	13836331	489787		A3	52325245	52411520	86275		A3	14238014	14366813	128799
A2	104044260	104069509	25249		A3	13843158	13898219	55061		A3	53751213	53822362	71149		A3	15145598	15254593	108995
A2	104141405	104239958	98553		A3	13914308	14658221	743913		A3	54225471	54460681	235210		A3	16653965	16676129	22164
A2	104419091	104516909	97818		A3	14658930	19058702	4399772		A3	60296713	60358096	61383		A3	18548608	18572238	23630
A2	105558893	105660871	101978		A3	19742811	19785360	42549		A3	60725585	61026241	300656		A3	19743163	19786100	42937
A2	105995806	106143284	147478		A3	20590601	20628551	37950		A3	64181774	64202098	20324		A3	20590601	20628934	38333
A2	106203107	106291830	88723		A3	20894783	20990966	96183		A3	64460844	64568736	107892		A3	20900567	20990966	90399
A2	109090865	109232667	141802		A3	21410724	21676304	265580		A3	64831233	64921043	89810		A3	21410748	21676304	265556
A2	109360953	109411977	51024		A3	21711391	21909001	197610		A3	66385783	66490957	105174		A3	22429607	22478148	48541
A2	109459776	109601779	142003		A3	22429607	22478148	48541		A3	67748303	68131791	383488		A3	23125840	23230636	104796
A2	111033615	111053203	19588		A3	23135270	23230636	95366		A3	68238627	71116899	2878272		A3	25819986	25914598	94612
A2	111160207	111175681	15474		A3	25621629	25757799	136170		A3	71132909	74032518	2899609		A3	25941427	26047931	106504
A2	111457651	112374552	916901		A3	25819452	25914598	95146		A3	74033224	74309639	276415		A3	26091395	26171109	79714
A2	112540915	112638477	97562		A3	25976906	26282695	305789		A3	74318205	77369227	3051022		A3	26901540	27361501	459961
A2	113360676	113858835	498159		A3	26901540	26940366	38826		A3	77378506	77658909	280403		A3	29545253	29650049	104796
A2	114862193	114921264	59071		A3	26953680	27349228	395548		A3	77802762	78706990	904228		A3	30538977	30932099	393122
A2	115006436	115124514	118078		A3	27532639	27635270	102631		A3	78708819	83471078	4762259		A3	32090186	32103563	13377
A2	117218497	117347254	128757		A3	27945298	28006053	60755		A3	84993806	85020443	26637		A3	32528133	32550800	22667
A2	117726484	117819896	93412		A3	29542413	29650049	107636		A3	85282344	85352921	70577		A3	33629995	33671569	41574
A2	117976883	118064873	87990		A3	30039900	30108715	68815		A3	85564042	85675256	111214		A3	33742523	33794454	51931
A2	118230576	118458582	228006		A3	30538955	30924542	385587		A3	85866390	85907702	41312		A3	35507920	35554284	46364
A2	118923377	119004497	81120		A3	31323464	31346251	22787		A3	86044794	86216097	171303		A3	35977156	35995880	18724
A2	119690400	119973343	282943		A3	32090186	32103563	13377		A3	86261311	86429785	168474		A3	36663670	36763984	100314
A2	121814703	122380887	566184		A3	32528133	32554031	25898		A3	86873216	86898978	25762		A3	36784719	36837221	52502
A2	123222130	123284262	62132		A3	33631844	33663143	31299		A3	86975032	87033952	58920		A3	36877383	36911499	34116
A2	123653500	123731421	77921		A3	33742523	33794454	51931		A3	87143449	87168747	25298		A3	37253529	37351142	97613
A2	124093666	124832316	738650		A3	35511815	35554284	42469		A3	87292178	87563352	271174		A3	37617621	37843705	226084
A2	128311046	128531503	220457		A3	35876507	35903011	26504		A3	87767443	87876117	108674		A3	38183504	38193188	9684
A2	129009817	129261851	252034		A3	35977156	35995880	18724		A3	93603941	93686175	82234		A3	38363768	38389283	25515
A2	130139203	130199015	59812		A3	36093570	36113130	19560		A3	94132899	94215364	82465		A3	38448482	38489612	41130
A2	130803401	130998674	195273		A3	36663664	36735074	71410		A3	94265791	94453977	188186		A3	38599748	38672907	73159
A2	131063080	131563946	500866		A3	36784719	36837221	52502		A3	95153168	96400869	1247701		A3	40830406	40892775	62369
A2	132108806	132195933	87127		A3	37053087	37076712	23625		A3	96445389	97857970	1412581		A3	41231591	41261286	29695
A2	132264763	132283561	18798		A3	37253529	37303199	49670		A3	97867873	99620454	1752581		A3	41645736	43825927	2180191
A2	132546263	132609449	63186		A3	37617771	37843705	225934		A3	99621699	100933453	1311754		A3	43828763	44570668	741905
A2	132790238	132814339	24101		A3	38119399	38128285	8886		A3	100942520	104176885	3234365		A3	44592238	49172895	4580657
A2	133208819	133282206	73387		A3	38183521	38193188	9667		A3	104189888	105732887	1542999		A3	49319680	49839774	520094
A2	133630937	133845701	214764		A3	38363722	38404343	40621		A3	105735968	108088324	2352356		A3	49846850	50707144	860294
A2	135514316	135542532	28216		A3	38421868	38426723	4855		A3	108092342	108690128	597786		A3	50708059	55301610	4593551
A2	135547572	135611441	63869		A3	38498389	38526292	27903		A3	109880362	109917767	37405		A3	55355284	58539218	3183934
A2	136714499	136732262	17763		A3	38549967	40474515	1924548		A3	110252666	110445984	193318		A3	58676816	60643457	1966641
A2	136840738	136914086	73348		A3	40484099	40742720	258621		A3	110641052	110760527	119475		A3	60659986	62812139	2152153
A2	137805442	137924922	119480		A3	40743767	41644376	900609		A3	110874504	110940293	65789		A3	62831923	62951912	119989
A2	139778493	140081009	302516		A3	44241317	44320719	79402		A3	111345189	111392275	47086		A3	62984447	63616474	632027
A2	141375669	141470242	94573		A3	44652833	44777129	124296		A3	111747437	114665022	2917585		A3	63638906	64817758	1178852
A2	141920922	141991238	70316		A3	45264922	45327236	62314		A3	114667455	117520794	2853339		A3	64830769	64921043	90274
A2	142275425	142416746	141321		A3	45708322	46051760	343438		A3	117526218	119924971	2398753		A3	67754394	71603724	3849330
A2	148092532	148220859	128327		A3	50708059	50788338	80279		A3	119925420	120407603	482183		A3	71704333	71845278	140945
A2	149512368	150443224	930856		A3	52325245	52411342	86097		A3	120410997	122661962	2250965		A3	71975669	72763812	788143
A2	151571152	151675290	104138		A3	53738450	53842126	103676		A3	122673057	123046468	373411		A3	72777600	74023232	1245632
A2	151815597	151891648	76051		A3	54224134	54460681	236547		A3	123048131	123727809	679678		A3	74038050	76168373	2130323
A2	152165208	152213247	48039		A3	55195790	55279762	83972		A3	123796029	123798967	2938		A3	76206912	76466413	259501
A2	152283292	152339648	56356		A3	60296713	60455819	159106		A3	124829993	124902991	72998		A3	76491908	76901912	410004
A2	152346940	152378576	31636		A3	60765917	61143987	378070		A3	125039826	125069826	30000		A3	76910698	77359331	448633
A2	152523901	152626552	102651		A3	62453045	62478634	25589		A3	125625150	125672127	46977		A3	77444051	77658909	214858
A2	152643878	152789896	146018		A3	64181774	64202098	20324		A3	125979836	126003257	23421		A3	77802762	78706990	904228
A2	153438862	153447765	8903		A3	64460381	64568736	108355		A3	126682493	126716344	33851		A3	78722792	80009059	1286267
A2	153939465	153966298	26833		A3	64841294	64921043	79749		A3	126895693	126968803	73110		A3	80765942	80862963	97021
A2	154568013	154577869	9856		A3	66369216	66475315	106099		A3	128081928	128165576	83648		A3	80882816	80927880	45064
A2	154633120	154656525	23405		A3	67748303	71951632	4203329		A3	128309654	128359847	50193		A3	81919445	83780326	1860881
A2	155050727	155063741	13014		A3	71973035	72148890	175855		A3	128618915	128659131	40216		A3	83780706	83817739	37033
A2	155661392	155718963	57571		A3	72153120	72700656	547536		A3	129286051	129291908	5857		A3	84993603	85020443	26840
A2	155985787	156186999	201212		A3	72791193	72971783	180590		A3	129672423	129684944	12521		A3	85282404	85352921	70517
A2	156510973	156534918	23945		A3	73002449	75985737	2983288		A3	130626058	130658448	32390		A3	85564042	85619725	55683
A2	157990979	158243159	252180		A3	76076482	77359331	1282849		A3	130675964	130736352	60388		A3	85766051	85860231	94180
A2	158537313	158598560	61247		A3	77448429	77656229	207800		A3	131840638	131920331	79693		A3	91480675	91565560	84885
A2	158608671	158788548	179877		A3	77666677	78662989	996312		A3	132204489	132284180	79691		A3	94219909	94236817	16908
A2	158927853	158975468	47615		A3	78668927	83469686	4800759		A3	132712390	132745187	32797		A3	94265791	94612916	347125
A2	159026657	159151098	124441		A3	83722680	83754916	32236		A3	134240463	134706484	466021		A3	96218665	96538644	319979
A2	159443273	159453821	10548		A3	84995595	85020443	24848		A3	134707573	134777822	70249		A3	97866944	97929498	62554
A2	160208764	160239850	31086		A3	85282344	85352921	70577		A3	134797805	135142468	344663		A3	98556322	98706553	150231
A2	160345965	160472287	126322		A3	85552795	85619725	66930		A3	135146510	137181099	2034589		A3	99640509	100491383	850874
A2	160473418	160585062	111644		A3	85867696	85908451	40755		A3	137228306	138460878	1232572		A3	101699095	102137261	438166
A2	161300281	161326618	26337		A3	86044793	86223901	179108		A3	138463017	138813239	350222		A3	104083570	104151256	67686
A2	161362264	161393520	31256		A3	86263524	86432520	168996		A3	138817494	138871211	53717		A3	104189234	104583124	393890
A2	161646330	161727942	81612		A3	86873216	86887214	13998		B1	13588	70728	57140		A3	104591639	104698583	106944
A2	161932026	162089608	157582		A3	86974707	87033952	59245		B1	84554	124609	40055		A3	104805381	105092922	287541
A2	162596250	162619542	23292		A3	87127616	87168747	41131		B1	126935	150082	23147		A3	105574741	105590947	16206
A2	163579042	163612643	33601		A3	87195015	87282139	87124		B1	330910	414370	83460		A3	107449999	107503651	53652
A2	163638139	163664169	26030		A3	87292178	87483148	190970		B1	796039	836640	40601		A3	107939538	108057564	118026
A2	163673636	163699128	25492		A3	87664664	87865323	200659		B1	851831	1068005	216174		A3	108099393	108124941	25548
A2	163892239	164102391	210152		A3	93605605	93686175	80570		B1	1112805	1629249	516444		A3	108302331	108328518	26187
A2	164621496	164684905	63409		A3	94132899	94215364	82465		B1	1630526	6458154	4827628		A3	108832772	109381895	549123
A2	164957096	165061329	104233		A3	94219909	94241211	21302		B1	6458778	6848505	389727		A3	109498204	109618443	120239
A2	165116916	165309936	193020		A3	94271761	94453844	182083		B1	6922596	7782335	859739		A3	109635034	109732368	97334
A2	165777250	165861592	84342		A3	95153168	95953077	799909		B1	7783829	10785280	3001451		A3	109762932	109820846	57914
A2	166282740	166308151	25411		A3	95961366	99620454	3659088		B1	10790812	14226041	3435229		A3	110204668	110252513	47845
A3	13336	577403	564067		A3	99620775	101688644	2067869		B1	14933093	14949195	16102		A3	110501658	110532732	31074
A3	577741	1277858	700117		A3	101699095	104184371	2485276		B1	15173034	15406945	233911		A3	110575578	110686016	110438
A3	1280188	2542831	1262643		A3	104189234	106500615	2311381		B1	15408898	16806542	1397644		A3	110687072	110760490	73418
A3	2543561	8644674	6101113		A3	106505541	107052715	547174		B1	17037850	22360107	5322257		A3	111110998	111120334	9336
A3	8966675	9031292	64617		A3	107058417	108088324	1029907		B1	22397101	22854292	457191		A3	111204413	111300160	95747
A3	9074810	9093600	18790		A3	108090711	108711196	620485		B1	22859925	30099255	7239330		A3	111310637	111342754	32117
A3	9097110	9148163	51053		A3	109875760	109917767	42007		B1	30103302	30338990	235688		A3	113827618	114110852	283234
A3	9237449	9257647	20198		A3	110252666	110445984	193318		B1	30358254	33662240	3303986		A3	114116317	114322758	206441
A3	9434417	9454202	19785		A3	110641052	110760490	119438		B1	33663050	36982189	3319139		A3	114938209	115101254	163045
A3	9975553	10056285	80732		A3	110874504	110940293	65789		B1	36987209	37457566	470357		A3	116251318	116277040	25722
A3	10384903	10444804	59901		A3	111350914	111392275	41361		B1	37478611	37675337	196726		A3	116972833	117027226	54393
A3	10598426	10646316	47890		A3	111517286	111562061	44775		B1	37683673	42052240	4368567		A3	117049572	117520794	471222
A3	10985339	11070905	85566		A3	111905988	111949366	43378		B1	42056360	44066455	2010095		A3	117808960	117905603	96643
A3	11364475	11380116	15641		A3	112455569	112562595	107026		B1	44068540	48714475	4645935		A3	118036695	118067443	30748
A3	11560283	11566080	5797		A3	113100847	113213572	112725		B1	48744111	49890431	1146320		A3	119667207	119685384	18177
A3	11614851	11663605	48754		A3	115305170	115415494	110324		B1	49898650	51401051	1502401		A3	121028583	121148003	119420
A3	12816699	12932738	116039		A3	116521219	116596075	74856		B1	51429773	52624637	1194864		A3	122096537	122111776	15239
A3	13719887	13778574	58687		A3	116910583	116945191	34608		B1	52634164	53333735	699571		A3	122154458	122307899	153441
A3	13947360	13997070	49710		A3	117143717	117260710	116993		B1	53350426	53699297	348871		A3	122398065	122621352	223287
A3	14933883	15015057	81174		A3	117808960	117904469	95509		B1	53759055	53793973	34918		A3	122938565	122978697	40132
A3	15445685	15489210	43525		A3	118533275	118547781	14506		B1	54000455	54007676	7221		A3	123537941	123561249	23308
A3	16179813	16265347	85534		A3	118589986	118623411	33425		B1	54442961	54454948	11987		A3	124024855	124066589	41734
A3	16653965	16669802	15837		A3	119220850	119320532	99682		B1	54952292	54989765	37473		A3	124401658	124478255	76597
A3	17590238	17635575	45337		A3	119458202	119488579	30377		B1	55100350	55131861	31511		A3	125259476	125285401	25925
A3	17736058	18212402	476344		A3	119665146	119685384	20238		B1	55669524	55982794	313270		A3	125322059	125372397	50338
A3	18364259	18418728	54469		A3	119762912	119793090	30178		B1	56517480	56696292	178812		A3	125511926	125549859	37933
A3	19065161	19177054	111893		A3	119909233	119957811	48578		B1	57041706	57124888	83182		A3	125684101	125706382	22281
A3	19743757	19832776	89019		A3	121005501	121163832	158331		B1	57930788	57991141	60353		A3	125972179	126003257	31078
A3	20128602	20321218	192616		A3	121321547	121372057	50510		B1	58863648	59129965	266317		A3	126147469	126172620	25151
A3	20990336	21010253	19917		A3	121972723	121977259	4536		B1	59141296	59395023	253727		A3	126192027	126252984	60957
A3	21182590	21249931	67341		A3	124199060	125703222	1504162		B1	59485383	59655763	170380		A3	126682704	126801493	118789
A3	22236888	22312923	76035		A3	125715987	125755261	39274		B1	61029372	61535053	505681		A3	128212884	128224807	11923
A3	22559636	22585522	25886		A3	125794903	126046887	251984		B1	62031120	62146507	115387		A3	128225409	128259533	34124
A3	22765340	22897407	132067		A3	126049262	126060613	11351		B1	62321844	62365927	44083		A3	128260809	128306232	45423
A3	23355105	23558077	202972		A3	126066829	126094922	28093		B1	62514650	62534866	20216		A3	128616196	128696445	80249
A3	23605921	23651684	45763		A3	126122389	126172620	50231		B1	62877230	62927696	50466		A3	128834121	128847944	13823
A3	23730038	23856146	126108		A3	126192027	131811689	5619662		B1	63991403	64129585	138182		A3	128898676	128923036	24360
A3	24335762	24348359	12597		A3	131816625	132601546	784921		B1	65294258	65741685	447427		A3	130626578	130656780	30202
A3	24390145	24410076	19931		A3	132603410	134232441	1629031		B1	66297317	66530252	232935		A3	130672949	130736352	63403
A3	25818954	25914598	95644		A3	134322426	134363842	41416		B1	67231049	67255649	24600		A3	131017249	131087335	70086
A3	25940728	26280219	339491		A3	135552062	135631773	79711		B1	67399616	67481479	81863		A3	132204749	132284180	79431
A3	26901540	27342356	440816		A3	136198504	136273926	75422		B1	67773825	67812685	38860		A3	132309733	132330725	20992
A3	27532639	27633944	101305		A3	136437980	136479965	41985		B1	68017707	68069444	51737		A3	132614336	132646971	32635
A3	27950061	28006053	55992		A3	136659223	136689677	30454		B1	69779560	69920686	141126		A3	133707572	133710890	3318
A3	29542413	29650049	107636		A3	136804072	136818872	14800		B1	70404780	71590235	1185455		A3	134247938	134268414	20476
A3	29996338	30148919	152581		A3	137541021	137549319	8298		B1	71777195	72019701	242506		A3	134420432	134491002	70570
A3	30538977	30931290	392313		A3	137806748	137834410	27662		B1	72324566	72377464	52898		A3	134840586	134885468	44882
A3	31316178	31346251	30073		A3	137933972	137955042	21070		B1	72546211	72579565	33354		A3	138293068	138330624	37556
A3	32090186	32103563	13377		B1	13588	82210	68622		B1	72677702	72761136	83434		B1	373058	465369	92311
A3	32525678	32554031	28353		B1	86110	124940	38830		B1	72854033	72996391	142358		B1	468673	576175	107502
A3	33631844	33659876	28032		B1	126755	150082	23327		B1	73276709	73288167	11458		B1	1026755	1550150	523395
A3	33742378	33794454	52076		B1	236308	300163	63855		B1	75163865	75263564	99699		B1	2096694	2112015	15321
A3	35190282	35242284	52002		B1	324497	602460	277963		B1	78520283	78845428	325145		B1	2167411	2209210	41799
A3	35995929	36008052	12123		B1	606606	831835	225229		B1	79556335	79653653	97318		B1	2580738	2590162	9424
A3	36582077	36591393	9316		B1	839878	1109682	269804		B1	79684639	80052119	367480		B1	2936335	2952847	16512
A3	37617280	37814166	196886		B1	1315366	1337282	21916		B1	80057646	80193062	135416		B1	2967594	3013861	46267
A3	38236770	38250585	13815		B1	1443552	1492554	49002		B1	80269285	81148362	879077		B1	3036025	3084331	48306
A3	38282923	38322475	39552		B1	1987003	2003457	16454		B1	81360633	81603532	242899		B1	3364685	6851437	3486752
A3	38330232	38348906	18674		B1	2223288	2253927	30639		B1	83081614	83156539	74925		B1	6922596	8399603	1477007
A3	38359114	38389283	30169		B1	2842382	2885091	42709		B1	83909676	84073414	163738		B1	8431032	10785102	2354070
A3	38552470	38560138	7668		B1	2953640	2960747	7107		B1	85318547	85341851	23304		B1	10791160	11558792	767632
A3	38623769	38716750	92981		B1	3036025	3089860	53835		B1	85401563	85437114	35551		B1	11591839	12383206	791367
A3	39138831	39161528	22697		B1	3364685	3611657	246972		B1	88408616	88509577	100961		B1	12384303	12660928	276625
A3	39185204	39656112	470908		B1	3686744	3755528	68784		B1	89534468	94832841	5298373		B1	13996445	14032415	35970
A3	39684794	43600167	3915373		B1	3912830	3971685	58855		B1	94834727	95160574	325847		B1	14617287	14695386	78099
A3	43600897	43825927	225030		B1	4476498	4500848	24350		B1	95168745	95730777	562032		B1	14814613	14893714	79101
A3	43828017	44581288	753271		B1	5162590	5234304	71714		B1	95822521	100684044	4861523		B1	15013945	15053763	39818
A3	44591681	48792191	4200510		B1	5499173	5618369	119196		B1	100691342	101305119	613777		B1	16021475	16091155	69680
A3	48799888	56509686	7709798		B1	7800417	7869533	69116		B1	101306214	108344457	7038243		B1	16390410	16419050	28640
A3	56513877	64921043	8407166		B1	7901763	7999301	97538		B1	108986276	109030157	43881		B1	16525838	16552395	26557
A3	70669857	71196744	526887		B1	8235770	8429925	194155		B1	109617651	109716392	98741		B1	16806542	16836871	30329
A3	73664795	73773002	108207		B1	8431032	8541220	110188		B1	109857130	109954287	97157		B1	16913554	17019673	106119
A3	74016642	74128255	111613		B1	8590264	10784835	2194571		B1	110027912	110199258	171346		B1	17506625	17636187	129562
A3	74670126	74750248	80122		B1	10790812	14893714	4102902		B1	110212921	110617555	404634		B1	19018670	19084830	66160
A3	76137595	76174260	36665		B1	14895808	15368131	472323		B1	110660067	110777083	117016		B1	19261805	19305353	43548
A3	76719043	76795487	76444		B1	15376348	15596979	220631		B1	111342427	111373999	31572		B1	19316445	19329722	13277
A3	77124039	77340147	216108		B1	15599781	18907707	3307926		B1	111454004	111756040	302036		B1	19372802	19421248	48446
A3	77480139	77781236	301097		B1	18909185	19179813	270628		B1	111887320	112124121	236801		B1	19921570	19960922	39352
A3	79572633	79682204	109571		B1	19182214	19886638	704424		B1	112127823	112156524	28701		B1	20171930	20196875	24945
A3	79892019	79942480	50461		B1	19889213	20376602	487389		B1	113574543	114238092	663549		B1	20796303	21074265	277962
A3	79978508	87590495	7611987		B1	20390698	21331329	940631		B1	114906720	115417418	510698		B1	21185805	21331344	145539
A3	87604190	88600031	995841		B1	21332318	22854287	1521969		B1	115843636	115870639	27003		B1	21332318	21552180	219862
A3	88810878	89187019	376141		B1	22856217	29003255	6147038		B1	116191850	116298013	106163		B1	21593576	21714211	120635
A3	89192771	89487253	294482		B1	29008776	29884995	876219		B1	118520972	118582625	61653		B1	21771409	21831919	60510
A3	89521044	92788532	3267488		B1	29889299	29933425	44126		B1	120128380	120415433	287053		B1	22080056	22139638	59582
A3	92789428	95152946	2363518		B1	29989964	30071405	81441		B1	120999138	121039395	40257		B1	22456625	22510190	53565
A3	95242239	95265295	23056		B1	30112339	31379451	1267112		B1	121261657	122711641	1449984		B1	22628518	22974349	345831
A3	96216253	96400869	184616		B1	31391790	31415364	23574		B1	123798488	123915077	116589		B1	23256755	23279812	23057
A3	96433612	96538950	105338		B1	31420415	31462152	41737		B1	124105695	124287529	181834		B1	23713746	23764543	50797
A3	96878535	96912630	34095		B1	31471747	31942364	470617		B1	125142526	125409590	267064		B1	23794279	23809311	15032
A3	97026471	97161135	134664		B1	31977426	33662240	1684814		B1	126009051	126109544	100493		B1	24196391	24245613	49222
A3	97315946	97322238	6292		B1	33663050	36974263	3311213		B1	126414843	126444348	29505		B1	24450839	24584092	133253
A3	98299669	98318442	18773		B1	36985912	37313619	327707		B1	126632656	126847763	215107		B1	24921724	25025956	104232
A3	98346677	98447084	100407		B1	37318702	37457566	138864		B1	126998971	127393254	394283		B1	25224466	25244337	19871
A3	100981326	101047995	66669		B1	37478984	37775704	296720		B1	128339302	129301251	961949		B1	25391603	26694746	1303143
A3	101310982	102137261	826279		B1	37777117	38618942	841825		B1	132355477	132480228	124751		B1	26697240	29863628	3166388
A3	102358187	102484054	125867		B1	38620426	39268377	647951		B1	132793697	132922480	128783		B1	30700271	30741410	41139
A3	102811613	103203716	392103		B1	39282413	39538758	256345		B1	133308470	133351383	42913		B1	30877759	30910937	33178
A3	104236156	104642641	406485		B1	39570469	40783532	1213063		B1	133501825	133760472	258647		B1	30928242	30945015	16773
A3	105012247	105067066	54819		B1	40797346	43659836	2862490		B1	134358384	134580925	222541		B1	30964929	31043100	78171
A3	105134644	105355186	220542		B1	43712741	48182235	4469494		B1	135171863	135301789	129926		B1	31278082	31474820	196738
A3	106112004	106292084	180080		B1	48368353	48708983	340630		B1	136819077	137530088	711011		B1	31503597	31534402	30805
A3	106523508	106613687	90179		B1	48744111	48928512	184401		B1	137562633	137660706	98073		B1	32286162	32299867	13705
A3	107508558	107536357	27799		B1	48930417	49080668	150251		B1	138096080	138172117	76037		B1	33161931	33176370	14439
A3	108091956	108124941	32985		B1	49172110	51715417	2543307		B1	139401344	139730364	329020		B1	33209217	33226668	17451
A3	108204765	108238924	34159		B1	51718038	52632199	914161		B1	143512706	143588732	76026		B1	33557029	33615757	58728
A3	109887211	109917767	30556		B1	52633450	53328405	694955		B1	143610219	143648566	38347		B1	34212963	34234804	21841
A3	110252666	110445984	193318		B1	53337375	54795098	1457723		B1	144571475	145021523	450048		B1	34281401	34333538	52137
A3	110641052	110760490	119438		B1	54816414	57280438	2464024		B1	145343893	145420371	76478		B1	34686488	34776859	90371
A3	110813507	110887836	74329		B1	57287272	60256421	2969149		B1	146062746	146106501	43755		B1	35586283	35672641	86358
A3	111007546	111025249	17703		B1	60259297	67295029	7035732		B1	147124843	147213110	88267		B1	38038145	38221893	183748
A3	111058396	111086352	27956		B1	67342057	70405252	3063195		B1	147296438	147392294	95856		B1	38749831	38811064	61233
A3	111110998	111120334	9336		B1	70877427	70913700	36273		B1	147753133	147848736	95603		B1	39041339	39082254	40915
A3	111204413	111300160	95747		B1	71798849	71812280	13431		B1	148066011	148091187	25176		B1	39667173	39965903	298730
A3	111310637	111340649	30012		B1	72140038	72262007	121969		B1	148823712	148911228	87516		B1	41076169	41215742	139573
A3	111750427	111786110	35683		B1	72296315	72317874	21559		B1	149050196	149063843	13647		B1	41373124	41477671	104547
A3	113827210	114163665	336455		B1	72826603	72853289	26686		B1	149648285	150162422	514137		B1	43149392	43286130	136738
A3	114169439	114338552	169113		B1	73722094	73749145	27051		B1	150949383	150962489	13106		B1	43299800	43371581	71781
A3	114938209	115096390	158181		B1	73901637	73925380	23743		B1	151075400	151152447	77047		B1	44848025	48328614	3480589
A3	116251318	116291348	40030		B1	74329194	74423315	94121		B1	151226869	151254680	27811		B1	48368353	48481067	112714
A3	116973150	117027226	54076		B1	74650345	74659687	9342		B1	153451784	153560004	108220		B1	48533709	48708983	175274
A3	117049572	117520794	471222		B1	76349076	76404036	54960		B1	154087074	154106080	19006		B1	48744111	48977089	232978
A3	117808960	117904469	95509		B1	76628410	77327034	698624		B1	154731904	155461927	730023		B1	48998484	49894686	896202
A3	118036836	118067443	30607		B1	77356040	77418642	62602		B1	156253592	156384210	130618		B1	49911377	52632199	2720822
A3	119665146	119685384	20238		B1	77461134	77536535	75401		B1	157747574	157888605	141031		B1	52634287	52678990	44703
A3	121028583	121163832	135249		B1	79926565	79995442	68877		B1	158302471	158345835	43364		B1	52689847	53324789	634942
A3	122093882	122111183	17301		B1	80282408	80381497	99089		B1	159954542	160124457	169915		B1	53339707	53951017	611310
A3	122154458	122307878	153420		B1	81360633	81526000	165367		B1	160252148	160264882	12734		B1	53954767	54701439	746672
A3	122401784	122628218	226434		B1	83712232	83891601	179369		B1	160513220	161194680	681460		B1	54714583	56444058	1729475
A3	122938565	122978697	40132		B1	84109126	84185129	76003		B1	161203643	162521227	1317584		B1	56450031	56957485	507454
A3	123537941	123562033	24092		B1	84318879	84371022	52143		B1	162524569	162779411	254842		B1	56963035	57261511	298476
A3	124024855	124066589	41734		B1	84539463	84732484	193021		B1	163083434	163112717	29283		B1	57288979	58136199	847220
A3	124401658	124501660	100002		B1	85626669	85720617	93948		B1	163511845	163522276	10431		B1	58837103	59129965	292862
A3	125259476	125285401	25925		B1	87686144	87831350	145206		B1	167116430	167180573	64143		B1	59263551	59388444	124893
A3	125322059	125372397	50338		B1	88674644	88742036	67392		B1	167477312	167526532	49220		B1	59485383	59649856	164473
A3	125511540	125549859	38319		B1	90459735	90513500	53765		B1	167677318	167692257	14939		B1	61027942	61505919	477977
A3	125972303	126003257	30954		B1	91000412	91204714	204302		B1	167787744	168506041	718297		B1	62031120	62137403	106283
A3	126147469	126252984	105515		B1	91766662	91870640	103978		B1	168929235	168974013	44778		B1	62520198	62536592	16394
A3	126682493	126801493	119000		B1	91917298	91947490	30192		B1	169677729	169768421	90692		B1	63990905	64133799	142894
A3	128212884	128306232	93348		B1	92178837	92371426	192589		B1	172240904	172498511	257607		B1	65023395	65042605	19210
A3	128616196	128696445	80249		B1	92523261	92598230	74969		B1	173288239	173355781	67542		B1	65299340	65741685	442345
A3	128834121	128846895	12774		B1	92816688	93427030	610342		B1	173690457	173709872	19415		B1	66456010	66532325	76315
A3	128870600	128931364	60764		B1	94590300	94670171	79871		B1	174042616	174068869	26253		B1	67425578	67470953	45375
A3	129099676	129168740	69064		B1	95984948	96096485	111537		B1	175105329	175222164	116835		B1	68017707	68071148	53441
A3	130626058	130656780	30722		B1	97319186	97378337	59151		B1	175578659	175640998	62339		B1	69777429	69920577	143148
A3	130672949	130734878	61929		B1	98020330	98191249	170919		B1	176489442	176555121	65679		B1	71586328	71634369	48041
A3	131017249	131089996	72747		B1	98431847	98463595	31748		B1	176615914	176625641	9727		B1	71798560	71812647	14087
A3	132204489	132284180	79691		B1	98845911	99776378	930467		B1	176790080	178494287	1704207		B1	72068413	72206244	137831
A3	132309733	132329684	19951		B1	101174685	101328444	153759		B1	178495105	178551310	56205		B1	72439341	72542413	103072
A3	132614319	132646165	31846		B1	101336224	101476678	140454		B1	178553177	180136340	1583163		B1	73393917	73441020	47103
A3	132751013	132757656	6643		B1	101478719	102025378	546659		B1	180147065	181363886	1216821		B1	73495408	73522249	26841
A3	133707613	133710890	3277		B1	102064767	102143818	79051		B1	182281744	182307206	25462		B1	73972422	74007188	34766
A3	134247938	134268414	20476		B1	102708871	102756446	47575		B1	182905379	183003441	98062		B1	74437258	74574345	137087
A3	134414780	134491002	76222		B1	103123624	103236976	113352		B1	183481232	183495678	14446		B1	75257780	76119952	862172
A3	134964534	134983382	18848		B1	103600290	103675999	75709		B1	184220020	184296810	76790		B1	77682460	77696796	14336
A3	135758490	135770810	12320		B1	103870428	103881323	10895		B1	184377756	184405508	27752		B1	80282408	80381801	99393
A3	135810584	135832861	22277		B1	104493006	104520275	27269		B1	185201546	185264602	63056		B1	81322019	81432865	110846
A3	135867198	135879311	12113		B1	104810957	104833348	22391		B1	185424024	185566075	142051		B1	81914065	81977572	63507
A3	138293068	138330178	37110		B1	105858015	106071846	213831		B1	185900552	185921814	21262		B1	84111589	84186987	75398
B1	13588	124609	111021		B1	107672935	108242972	570037		B1	187025572	187557961	532389		B1	84319830	84376424	56594
B1	126755	157091	30336		B1	108246795	108302558	55763		B1	187589042	188666952	1077910		B1	84551566	84752608	201042
B1	224751	300163	75412		B1	109262471	109393076	130605		B1	188721771	188962256	240485		B1	85493770	85585882	92112
B1	348042	831835	483793		B1	109474811	109565893	91082		B1	189753349	189799239	45890		B1	87017239	87199293	182054
B1	840882	1550261	709379		B1	110648183	110683544	35361		B1	189941094	189971397	30303		B1	88265639	88286667	21028
B1	1552378	6893998	5341620		B1	111447334	111614122	166788		B1	190515825	190530625	14800		B1	88642452	88970453	328001
B1	6917049	10785102	3868053		B1	111637639	111678521	40882		B1	190773943	190787765	13822		B1	89417713	89444953	27240
B1	10790812	14226041	3435229		B1	112127823	112156524	28701		B1	191276932	191313035	36103		B1	90408504	90520106	111602
B1	14347764	14380164	32400		B1	112655626	112671449	15823		B1	191404275	191420315	16040		B1	90973298	91205981	232683
B1	14667495	14695386	27891		B1	112789634	112801393	11759		B1	191624775	191701432	76657		B1	92179413	92369355	189942
B1	14932546	14949195	16649		B1	113053994	113591404	537410		B1	192651130	192905470	254340		B1	92523536	92598867	75331
B1	15173034	15537686	364652		B1	113664669	114243160	578491		B1	192963078	193037692	74614		B1	92806542	93800404	993862
B1	15604500	15712444	107944		B1	114263054	114903726	640672		B1	193417715	193428087	10372		B1	97960685	98015129	54444
B1	15781709	15823397	41688		B1	116012618	116088649	76031		B1	194287742	194335153	47411		B1	98220887	98322752	101865
B1	16286889	16306450	19561		B1	116184185	117248777	1064592		B1	194454275	194479763	25488		B1	99578390	99673720	95330
B1	16477851	16671088	193237		B1	117542828	117569491	26663		B1	195273630	195322832	49202		B1	99704274	99906221	201947
B1	16695126	16724851	29725		B1	117603624	117685148	81524		B1	195489921	195530078	40157		B1	99941725	99974211	32486
B1	17059879	17219331	159452		B1	117757090	117804190	47100		B1	195634870	195679465	44595		B1	103080181	103151574	71393
B1	17244361	17388092	143731		B1	118455745	118636031	180286		B1	195921967	196051914	129947		B1	103366652	103442466	75814
B1	17570266	17587258	16992		B1	118642934	118801086	158152		B1	196077144	196145367	68223		B1	103944381	104085391	141010
B1	17598760	17630805	32045		B1	119569431	119653663	84232		B1	196175716	196374190	198474		B1	104127002	104249300	122298
B1	17928705	17953857	25152		B1	119936302	119983565	47263		B1	196717505	196725963	8458		B1	104372868	104475710	102842
B1	18056085	18124183	68098		B1	120300531	120364450	63919		B1	197001433	197105750	104317		B1	105488265	106045939	557674
B1	18265593	18309807	44214		B1	120978869	121095668	116799		B1	197147774	197173359	25585		B1	107566237	107672850	106613
B1	18357306	18423420	66114		B1	121129933	121261458	131525		B1	197873813	197881037	7224		B1	108978288	109030157	51869
B1	18477960	18617047	139087		B1	121647192	121960749	313557		B1	198500351	198514448	14097		B1	109238513	109262471	23958
B1	18653813	18860675	206862		B1	124942813	125023814	81001		B1	199261931	199283274	21343		B1	109697391	109796691	99300
B1	19212582	19222891	10309		B1	126379226	126632656	253430		B1	199391054	199430248	39194		B1	110027883	110370991	343108
B1	19518272	19529323	11051		B1	126999043	127479398	480355		B1	199539850	199615591	75741		B1	111218823	111290818	71995
B1	19684631	19722403	37772		B1	130558673	130706455	147782		B1	200024288	200071535	47247		B1	111467214	111615835	148621
B1	20400413	20616658	216245		B1	132282801	132582626	299825		B1	200136376	200149488	13112		B1	111637639	111678521	40882
B1	21553432	21710383	156951		B1	132585350	132793697	208347		B1	200855640	200900332	44692		B1	112127823	112188098	60275
B1	21728178	21975161	246983		B1	135367703	135430098	62395		B1	201421833	201478701	56868		B1	112427494	112491363	63869
B1	22080056	22139638	59582		B1	135841818	136199092	357274		B1	201690960	201795542	104582		B1	112931085	113003020	71935
B1	22236312	22300741	64429		B1	136395114	136572688	177574		B1	201882829	201940508	57679		B1	113724769	114240822	516053
B1	22364679	22368669	3990		B1	137077574	137346924	269350		B1	202727895	202786249	58354		B1	116198724	116318082	119358
B1	22456376	22509558	53182		B1	138104108	138438306	334198		B2	88894	351195	262301		B1	117919125	117968118	48993
B1	22627994	22974349	346355		B1	140311997	140337856	25859		B2	353372	741020	387648		B1	117968686	117997266	28580
B1	23259772	23277982	18210		B1	141111766	141122738	10972		B2	767957	975129	207172		B1	118000539	118349686	349147
B1	23715819	23742208	26389		B1	141462912	141521167	58255		B2	978119	1222216	244097		B1	118531038	118611897	80859
B1	23757589	23764543	6954		B1	142466059	142576973	110914		B2	1224423	1286431	62008		B1	118922378	119054998	132620
B1	23797627	23809311	11684		B1	143396813	143422382	25569		B2	1306791	1495785	188994		B1	119221904	119433713	211809
B1	23915739	23940571	24832		B1	143808942	143849579	40637		B2	1968934	2007202	38268		B1	120282942	120374724	91782
B1	24196391	24245613	49222		B1	143935082	144299342	364260		B2	2147643	2187745	40102		B1	120886534	120964285	77751
B1	24450839	24583713	132874		B1	144394441	144482378	87937		B2	3836990	3874205	37215		B1	121653948	121916342	262394
B1	24918739	25025956	107217		B1	145623280	145676325	53045		B2	5150320	5172982	22662		B1	122898557	123498024	599467
B1	25224163	25243388	19225		B1	145990592	146037697	47105		B2	5254502	5260183	5681		B1	123565029	123652983	87954
B1	25391603	37314618	11923015		B1	146600552	146814193	213641		B2	5410562	5443456	32894		B1	123754017	123800302	46285
B1	37317658	41292279	3974621		B1	147491756	147567539	75783		B2	5895902	5964565	68663		B1	124223235	124414814	191579
B1	41293674	43696466	2402792		B1	147971159	148005200	34041		B2	6475127	6483772	8645		B1	124481707	124702607	220900
B1	43702617	53041540	9338923		B1	148064393	148089982	25589		B2	6814830	6872077	57247		B1	125407240	125839757	432517
B1	53061892	53333143	271251		B1	151076790	151105848	29058		B2	8762507	8800410	37903		B1	126199198	126349972	150774
B1	53338438	56957519	3619081		B1	151448893	151515158	66265		B2	9651689	9726925	75236		B1	126652703	126725918	73215
B1	56962250	57279636	317386		B1	151573591	151720340	146749		B2	9890024	9921282	31258		B1	127503893	127695594	191701
B1	57287446	60256462	2969016		B1	151832679	151911263	78584		B2	11013094	11111907	98813		B1	128498737	128560349	61612
B1	60259407	68700351	8440944		B1	152024742	152099153	74411		B2	11597298	11642881	45583		B1	130385432	130694498	309066
B1	68702331	74286713	5584382		B1	152722874	152807213	84339		B2	11948671	11952220	3549		B1	130861856	130885696	23840
B1	74303014	94915049	20612035		B1	153099041	153204181	105140		B2	12181228	12264134	82906		B1	131142613	131402879	260266
B1	94921433	108873763	13952330		B1	153504779	158811665	5306886		B2	12683814	12703288	19474		B1	131849507	131906816	57309
B1	109262471	109393076	130605		B1	158829044	159645201	816157		B2	12782784	12840644	57860		B1	133680066	133760472	80406
B1	109474811	109565893	91082		B1	159692468	159947395	254927		B2	13115951	13241722	125771		B1	134346057	134472288	126231
B1	110829807	110865729	35922		B1	160048160	160365162	317002		B2	14377966	14452364	74398		B1	135172965	135301789	128824
B1	112649000	112673673	24673		B1	160423944	160504943	80999		B2	14570515	14609967	39452		B1	135730568	135955435	224867
B1	112734216	112867614	133398		B1	161457943	161474811	16868		B2	14995132	15016436	21304		B1	135980254	136199092	218838
B1	114196459	114571217	374758		B1	161530235	161946093	415858		B2	15711777	15746485	34708		B1	139400810	140180187	779377
B1	114670977	114714800	43823		B1	162098337	162151484	53147		B2	15954485	16006019	51534		B1	142847388	142855371	7983
B1	117057759	117102729	44970		B1	162268445	162294179	25734		B2	16606109	16610621	4512		B1	143697489	143701354	3865
B1	117130021	117180009	49988		B1	163083434	163109183	25749		B2	17184040	17194101	10061		B1	143769877	143780545	10668
B1	117251792	117447937	196145		B1	163511845	163528451	16606		B2	17465419	17474252	8833		B1	144996271	145119307	123036
B1	118349741	118446253	96512		B1	167480186	167526532	46346		B2	17479372	17507657	28285		B1	145509744	145850960	341216
B1	119236460	119431358	194898		B1	167676534	167692257	15723		B2	17717105	17727963	10858		B1	145968627	146004180	35553
B1	120282942	120418179	135237		B1	167787744	168506041	718297		B2	18569284	18584119	14835		B1	146910994	146969091	58097
B1	120495573	120537049	41476		B1	168929016	168990462	61446		B2	18702594	18747861	45267		B1	148083329	148091187	7858
B1	120984404	121086892	102488		B1	169007846	169032279	24433		B2	18781171	18881250	100079		B1	148214233	148756905	542672
B1	121261657	122035322	773665		B1	169677729	169767550	89821		B2	18993491	19146269	152778		B1	150892504	150920459	27955
B1	122386100	122561487	175387		B1	171722531	171746371	23840		B2	19600653	19829084	228431		B1	151079119	151105848	26729
B1	123126620	123209647	83027		B1	172233810	172498511	264701		B2	20094527	20968763	874236		B1	151154483	151180285	25802
B1	124620727	124665985	45258		B1	173288239	173355519	67280		B2	21513484	23553959	2040475		B1	151454081	151511387	57306
B1	126009051	126392623	383572		B1	173690770	173709872	19102		B2	23559854	23778864	219010		B1	153181948	153262727	80779
B1	128368036	128495122	127086		B1	173904117	173997539	93422		B2	23787880	24427651	639771		B1	153526407	153560004	33597
B1	131679532	131956288	276756		B1	174042441	174068869	26428		B2	24461450	24623807	162357		B1	154087434	154106080	18646
B1	132793697	133292644	498947		B1	175105328	175222099	116771		B2	24628174	25116593	488419		B1	154733045	155443453	710408
B1	133294133	133594064	299931		B1	175580338	175640998	60660		B2	25326058	25820928	494870		B1	156253592	156382017	128425
B1	134346057	134418182	72125		B1	176032485	176055993	23508		B2	25852174	28526589	2674415		B1	157696405	157820159	123754
B1	134518612	134536549	17937		B1	176489442	176554012	64570		B2	28861387	28994944	133557		B1	158302471	158350766	48295
B1	135367703	135430098	62395		B1	176615914	176625641	9727		B2	29005778	29379014	373236		B1	159954542	160124077	169535
B1	136278188	136364410	86222		B1	177440887	177465436	24549		B2	29696815	29735465	38650		B1	160505171	161893149	1387978
B1	136374054	136572688	198634		B1	177935472	177993286	57814		B2	29873300	30557483	684183		B1	161895799	162521227	625428
B1	137675816	137745843	70027		B1	178163206	178489690	326484		B2	30558799	30578030	19231		B1	162524569	162747957	223388
B1	137981734	138095164	113430		B1	178868560	178917189	48629		B2	30579110	31036396	457286		B1	167483755	167526532	42777
B1	140740110	145123680	4383570		B1	179352058	179367128	15070		B2	31106175	31239904	133729		B1	167677724	167692257	14533
B1	145124515	145418496	293981		B1	179730646	179934387	203741		B2	31243244	35387152	4143908		B1	167807868	168506041	698173
B1	145421845	147686525	2264680		B1	179996334	180048457	52123		B2	35390364	38868193	3477829		B1	169677510	169764672	87162
B1	147699301	157804114	10104813		B1	180402032	180431976	29944		B2	38870545	39532263	661718		B1	172238643	172480248	241605
B1	157807223	159263741	1456518		B1	180518647	180583651	65004		B2	39535904	39628797	92893		B1	173289057	173355519	66462
B1	159265728	159656477	390749		B1	180607447	180666619	59172		B2	39636348	40130165	493817		B1	173683575	173712240	28665
B1	159690837	159950723	259886		B1	180820872	180903080	82208		B2	40156969	44196493	4039524		B1	174042948	174078665	35717
B1	159999130	160385380	386250		B1	181012386	181024981	12595		B2	44203504	46250463	2046959		B1	175105329	175222187	116858
B1	160394405	160504943	110538		B1	181027114	181119490	92376		B2	46267411	49140777	2873366		B1	175581497	175643106	61609
B1	161457943	161474811	16868		B1	181170281	181191713	21432		B2	49142864	53182852	4039988		B1	176489442	176555121	65679
B1	161530235	161946093	415858		B1	181444983	181477063	32080		B2	53451053	53758090	307037		B1	177441031	177465436	24405
B1	162098337	162151484	53147		B1	181608051	181644346	36295		B2	54784256	54818520	34264		B1	178163206	178489152	325946
B1	162267395	162293820	26425		B1	181842495	181856426	13931		B2	55221721	55238592	16871		B1	178868560	178918968	50408
B1	163511845	163522276	10431		B1	181870957	181892410	21453		B2	55474638	55836696	362058		B1	179730885	179787003	56118
B1	167480186	167526532	46346		B1	182024996	182045195	20199		B2	55968265	56065035	96770		B1	179818384	179937182	118798
B1	167676534	167692257	15723		B1	182841988	182884918	42930		B2	57280007	57351363	71356		B1	180402121	180434902	32781
B1	167807868	168506041	698173		B1	183447178	183647100	199922		B2	57420237	57917645	497408		B1	180607447	180666619	59172
B1	168930066	168957800	27734		B1	183971461	184032486	61025		B2	59147968	59163417	15449		B1	180829855	180903080	73225
B1	169007846	169032279	24433		B1	185245220	185683555	438335		B2	59502556	59513460	10904		B1	181012392	181024981	12589
B1	169680237	169767984	87747		B1	186288001	186292405	4404		B2	61980121	62054344	74223		B1	181027114	181119490	92376
B1	172149418	172498511	349093		B1	186324209	186329241	5032		B2	63418541	63571491	152950		B1	181170532	181191713	21181
B1	173288239	173355519	67280		B1	186592844	186673260	80416		B2	66065447	66199037	133590		B1	181498465	181574122	75657
B1	173688911	173709872	20961		B1	186677118	186740482	63364		B2	66562040	66821084	259044		B1	182159258	182177960	18702
B1	173914523	173997539	83016		B1	186760803	186769014	8211		B2	66847850	66930899	83049		B1	182764098	182829183	65085
B1	174042441	174068869	26428		B1	186841132	187556424	715292		B2	69086090	69142121	56031		B1	183175090	183325717	150627
B1	175105328	175222099	116771		B1	187734570	187765769	31199		B2	69212956	69289785	76829		B1	183481232	183499140	17908
B1	175580338	175640998	60660		B1	188242557	188350521	107964		B2	69291765	69412791	121026		B1	184220020	184296826	76806
B1	176030767	176055801	25034		B1	188967283	189235764	268481		B2	69573587	69618758	45171		B1	184377577	184405508	27931
B1	176489442	176554012	64570		B1	189370713	189436774	66061		B2	72430644	73105954	675310		B1	185201713	185259880	58167
B1	176615914	176625641	9727		B1	189830856	189886851	55995		B2	73191614	74098412	906798		B1	185423642	185564925	141283
B1	177440887	177462000	21113		B1	189906492	189982292	75800		B2	74101544	74362187	260643		B1	185900326	185921814	21488
B1	178187495	178489690	302195		B1	190773943	190787357	13414		B2	74693392	74711193	17801		B1	187025572	187558822	533250
B1	178868560	178917189	48629		B1	191007919	191035742	27823		B2	75730458	76180103	449645		B1	187734570	187767664	33094
B1	179621205	179636397	15192		B1	191266565	191316747	50182		B2	76501099	77159025	657926		B1	188216425	188305685	89260
B1	179730646	179934387	203741		B1	191624775	191701432	76657		B2	77291820	77345838	54018		B1	189957664	189971397	13733
B1	180402032	180431976	29944		B1	192649236	192905674	256438		B2	79157065	79330162	173097		B1	190345129	190514966	169837
B1	180518647	180579998	61351		B1	192962873	193037692	74819		B2	79722578	79766587	44009		B1	190773943	190871612	97669
B1	180671092	180683074	11982		B1	193419672	193428087	8415		B2	79830937	79968375	137438		B1	191268071	191350071	82000
B1	181089829	181126586	36757		B1	194290339	194335153	44814		B2	79979214	80073451	94237		B1	191444355	191472573	28218
B1	181324539	181364383	39844		B1	194454275	194479763	25488		B2	80301630	80811422	509792		B1	191474554	191542682	68128
B1	182281278	182307206	25928		B1	195273630	195325518	51888		B2	81691153	81753963	62810		B1	191853730	191957703	103973
B1	182905216	183002927	97711		B1	195489921	195530727	40806		B2	82047701	82057103	9402		B1	192765001	192820965	55964
B1	183483167	183498991	15824		B1	195634870	195679889	45019		B2	82371489	82499319	127830		B1	193420198	193438990	18792
B1	184206596	184261310	54714		B1	195921967	196051914	129947		B2	86784464	86892736	108272		B1	193615744	193640300	24556
B1	184324954	184357108	32154		B1	196077144	196143229	66085		B2	87446632	87652664	206032		B1	193705645	193747185	41540
B1	184837140	184935935	98795		B1	196175716	196374505	198789		B2	88309759	88811001	501242		B1	193838231	193866135	27904
B1	186233815	186256998	23183		B1	197001433	197105750	104317		B2	89152600	89194662	42062		B1	194233527	194263640	30113
B1	186282477	186296981	14504		B1	197147774	197173359	25585		B2	90361401	90563839	202438		B1	194458832	194465670	6838
B1	186324209	186329241	5032		B1	197846564	197880515	33951		B2	91794748	91838599	43851		B1	194530114	194557550	27436
B1	186676743	186740514	63771		B1	198259866	198292004	32138		B2	93564457	93630387	65930		B1	195010255	195048172	37917
B1	186760803	186769014	8211		B1	198322063	198360788	38725		B2	93636755	93755554	118799		B1	195135758	195153941	18183
B1	186951726	187081563	129837		B1	198464126	198486320	22194		B2	98442461	98478012	35551		B1	195272097	195325518	53421
B1	187202420	187224518	22098		B1	198723035	198763709	40674		B2	98527986	98724778	196792		B1	195432014	195455950	23936
B1	187240460	187267395	26935		B1	198832758	198835517	2759		B2	99815641	100075578	259937		B1	195695401	196143731	448330
B1	187734807	187896119	161312		B1	198907930	198968336	60406		B2	100768048	100808945	40897		B1	196397500	196542239	144739
B1	187905090	187935563	30473		B1	199009911	199085389	75478		B2	102272124	103947727	1675603		B1	196786059	196797058	10999
B1	188719612	188962256	242644		B1	199170954	199193703	22749		B2	104048046	104491534	443488		B1	197400668	197413453	12785
B1	189941094	189971397	30303		B1	199243001	199312342	69341		B2	104543906	104560176	16270		B1	197419609	197466470	46861
B1	190002972	190035742	32770		B1	199539850	199615093	75243		B2	104711995	104755308	43313		B1	197499421	197504799	5378
B1	190059391	190086076	26685		B1	200024288	200071535	47247		B2	105446897	108983106	3536209		B1	197536158	197555080	18922
B1	190709715	190729984	20269		B1	200136376	200149488	13112		B2	109016094	113547980	4531886		B1	197636644	197686951	50307
B1	191268071	191472573	204502		B1	200857862	200900332	42470		B2	113582997	120436546	6853549		B1	197688919	197702221	13302
B1	191474173	191631594	157421		B1	201421833	201479019	57186		B2	122086217	122199192	112975		B1	197807800	197815921	8121
B1	191702718	191944282	241564		B1	201690583	201801809	111226		B2	122429319	122510876	81557		B1	197932136	197975457	43321
B1	192182112	192370817	188705		B1	201882829	201940508	57679		B2	123121970	127930447	4808477		B1	197981735	198292004	310269
B1	192587899	192701051	113152		B1	202674416	202786249	111833		B2	127959158	128127165	168007		B1	198436799	198447629	10830
B1	194532836	194556688	23852		B2	88634	339711	251077		B2	128153029	128997750	844721		B1	198582901	198652246	69345
B1	195931027	196008734	77707		B2	353372	696453	343081		B2	129000706	130553000	1552294		B1	198676928	198716090	39162
B1	196834687	196858338	23651		B2	698133	741020	42887		B2	130555115	131700900	1145785		B1	199261931	199285255	23324
B1	197001433	197046788	45355		B2	742540	975159	232619		B2	132899418	133021548	122130		B1	199479976	200839039	1359063
B1	197166886	197173359	6473		B2	977932	1222082	244150		B2	133260786	133293244	32458		B1	200849839	201355556	505717
B1	197379793	197394393	14600		B2	1224375	1256189	31814		B2	134187290	134238934	51644		B2	88634	351195	262561
B1	197414660	197490304	75644		B2	1304040	1334414	30374		B2	134996557	135059181	62624		B2	353372	696453	343081
B1	197536158	197626307	90149		B2	1337086	1495785	158699		B2	135427401	135471229	43828		B2	723857	741256	17399
B1	197816802	197880515	63713		B2	1968934	2006293	37359		B2	138241966	138250966	9000		B2	743471	975159	231688
B1	197932136	197975457	43321		B2	2148653	2187459	38806		B2	139939485	140021581	82096		B2	1022206	1220129	197923
B1	197981735	198293572	311837		B2	3831433	3874205	42772		B2	140988244	141183614	195370		B2	1297125	1334414	37289
B1	198436799	198447629	10830		B2	4694120	4702824	8704		B2	141301135	141324406	23271		B2	1417242	1495785	78543
B1	198591652	198653550	61898		B2	5151128	5172982	21854		B2	141682323	141720110	37787		B2	1968934	2007212	38278
B1	198676928	198716090	39162		B2	5254502	5260183	5681		B2	141935335	141945930	10595		B2	2148653	2188350	39697
B1	199261897	199285255	23358		B2	5410562	5443456	32894		B2	142808944	143098530	289586		B2	3836990	3874797	37807
B1	199479976	202380458	2900482		B2	5894634	5930925	36291		B2	144385294	144432924	47630		B2	4696056	4702824	6768
B2	37953	100273	62320		B2	6329312	6338749	9437		B2	144436613	144448815	12202		B2	5131981	5175621	43640
B2	423682	680267	256585		B2	6475127	6483772	8645		B2	144742534	144827299	84765		B2	5254502	5260183	5681
B2	1572992	1625164	52172		B2	6814720	6872720	58000		B2	145440734	145878963	438229		B2	5410562	5443456	32894
B2	1724645	1846206	121561		B2	7434530	7512352	77822		B2	145911341	145968605	57264		B2	5894634	5950707	56073
B2	1848515	1906240	57725		B2	7573667	7596113	22446		B2	146242840	146316179	73339		B2	6475127	6483772	8645
B2	2691173	2729922	38749		B2	7776353	7827185	50832		B2	146645691	146679100	33409		B2	6814720	6872582	57862
B2	2882091	2893328	11237		B2	7878905	7900229	21324		B2	147098324	147122472	24148		B2	8752537	8800136	47599
B2	2915438	3053680	138242		B2	8662688	8743162	80474		B2	147194994	147266212	71218		B2	9257147	9275012	17865
B2	3266851	3278175	11324		B2	8767800	8803767	35967		B2	147313221	147329991	16770		B2	9651689	9726925	75236
B2	3776377	3782362	5985		B2	9255206	9273392	18186		B2	147496653	147505838	9185		B2	9889050	9921282	32232
B2	3805136	3827681	22545		B2	9457773	9606924	149151		B2	147531091	147585457	54366		B2	10275235	10326137	50902
B2	3836990	3936221	99231		B2	9783896	9796056	12160		B2	148292672	148352716	60044		B2	11013094	11111907	98813
B2	4179630	4228809	49179		B2	9826255	9850312	24057		B2	148637282	148691401	54119		B2	11596387	11642881	46494
B2	4283653	4369042	85389		B2	10046864	10093991	47127		B2	148809653	148826916	17263		B2	12182200	12263418	81218
B2	4452153	4481127	28974		B2	10839704	10993529	153825		B2	149272145	149417608	145463		B2	12682602	12709348	26746
B2	4673819	4698097	24278		B2	11177899	11585235	407336		B3	760077	777105	17028		B2	12713298	12730499	17201
B2	5154568	5208288	53720		B2	11822553	11876959	54406		B3	1063278	1070935	7657		B2	12779071	12833576	54505
B2	5246661	5291053	44392		B2	12019222	12080985	61763		B3	1748879	1790838	41959		B2	13115750	13241722	125972
B2	5663135	5731469	68334		B2	12358921	12390223	31302		B3	3453128	3508931	55803		B2	14377966	14452364	74398
B2	7257886	7337902	80016		B2	12585096	12599778	14682		B3	3595532	3679283	83751		B2	14569391	14609583	40192
B2	7571698	7633415	61717		B2	12664530	12676331	11801		B3	4508754	4604667	95913		B2	15017535	15088824	71289
B2	7717161	7750606	33445		B2	13115750	13137355	21605		B3	5179659	5197289	17630		B2	15746485	15822463	75978
B2	7875833	7896870	21037		B2	13170616	13241722	71106		B3	5246190	7642669	2396479		B2	16035862	16068698	32836
B2	8000470	8130931	130461		B2	14132579	14145359	12780		B3	7645128	8907606	1262478		B2	16100882	16159550	58668
B2	8498033	8655951	157918		B2	14377966	14452364	74398		B3	8910984	9104107	193123		B2	16380746	16462648	81902
B2	9123662	9143779	20117		B2	14569391	14609583	40192		B3	9104844	9435723	330879		B2	17617839	23553959	5936120
B2	9826255	9835420	9165		B2	14662956	14673935	10979		B3	9465338	9494553	29215		B2	23559555	23648569	89014
B2	9872103	9921282	49179		B2	14995132	15014713	19581		B3	9806381	9864459	58078		B2	24560088	25798063	1237975
B2	10249795	10274172	24377		B2	15591232	15605147	13915		B3	10380627	10462098	81471		B2	25850128	26027677	177549
B2	10358269	10396330	38061		B2	15713460	15746485	33025		B3	12369567	12500160	130593		B2	26417744	27648356	1230612
B2	10432162	10458352	26190		B2	15954485	16005375	50890		B3	13091663	14406718	1315055		B2	28327523	28531596	204073
B2	10723806	11002284	278478		B2	16386595	16466445	79850		B3	14409584	17848246	3438662		B2	28861387	29218985	357598
B2	11259769	11316045	56276		B2	16644423	16656894	12471		B3	17852864	20148160	2295296		B2	29224397	29313082	88685
B2	11854433	11876959	22526		B2	17613729	23005309	5391580		B3	20150945	24202518	4051573		B2	29317793	29407312	89519
B2	11968222	11989896	21674		B2	23060601	23648569	587968		B3	24230322	24988467	758145		B2	29875496	30188658	313162
B2	12100975	12104355	3380		B2	23786617	24096863	310246		B3	25009433	25073472	64039		B2	30196701	30557599	360898
B2	13090126	13100578	10452		B2	24114153	24241421	127268		B3	25698210	25746090	47880		B2	30558799	30578030	19231
B2	13187024	13302670	115646		B2	24269427	24427651	158224		B3	25777052	25987894	210842		B2	30578936	31035892	456956
B2	13971007	13991524	20517		B2	24492021	25802345	1310324		B3	27064783	27561872	497089		B2	31085304	31239033	153729
B2	14180259	14210410	30151		B2	25853927	26024027	170100		B3	29373964	29923029	549065		B2	31288207	31421294	133087
B2	14309726	14332615	22889		B2	26251759	27648356	1396597		B3	29983371	30271244	287873		B2	31452746	33520949	2068203
B2	14430870	14472721	41851		B2	27700091	28527814	827723		B3	30398731	30425604	26873		B2	33525837	33664719	138882
B2	15081940	15116318	34378		B2	28861387	29184849	323462		B3	30494625	30621190	126565		B2	33681038	34601109	920071
B2	15153875	15209965	56090		B2	29224397	29314902	90505		B3	30893404	30945255	51851		B2	34601759	38868193	4266434
B2	15347523	15422083	74560		B2	29316675	29377961	61286		B3	32433416	32718712	285296		B2	38870545	39147723	277178
B2	15539961	15573431	33470		B2	29415007	29477093	62086		B3	34208330	34222477	14147		B2	39166599	39532161	365562
B2	15614588	15646680	32092		B2	29696815	29735052	38237		B3	35059130	35112022	52892		B2	39563708	40130166	566458
B2	15746485	15822388	75903		B2	29875496	30557599	682103		B3	35842694	35877323	34629		B2	40158638	40800268	641630
B2	15987596	15996216	8620		B2	30558708	30577952	19244		B3	36581318	36623149	41831		B2	40845907	41637156	791249
B2	16488588	16580749	92161		B2	30578936	30900977	322041		B3	37269439	37418883	149444		B2	41643176	44330543	2687367
B2	16600633	16615552	14919		B2	30937792	31035892	98100		B3	38578326	39335577	757251		B2	44333158	49587344	5254186
B2	16691701	16903801	212100		B2	31104424	31239033	134609		B3	39777293	39869865	92572		B2	49607124	51342017	1734893
B2	17020348	17086164	65816		B2	31288055	33553788	2265733		B3	40035840	40326368	290528		B2	51385897	51846190	460293
B2	17225137	17365804	140667		B2	33554502	37622384	4067882		B3	40407559	40505224	97665		B2	51989471	53127026	1137555
B2	17374642	17416622	41980		B2	37623671	38868193	1244522		B3	40828110	40846721	18611		B2	53545328	53628316	82988
B2	17946738	17984771	38033		B2	38871895	39532263	660368		B3	41770068	42128316	358248		B2	53821562	54337412	515850
B2	18047953	18120350	72397		B2	39533070	41309093	1776023		B3	44085265	44727724	642459		B2	58276857	58367843	90986
B2	18994717	19598323	603606		B2	41321775	47987474	6665699		B3	46374541	46595233	220692		B2	59621549	59679199	57650
B2	19684357	19788636	104279		B2	47997618	49372153	1374535		B3	46758566	46804940	46374		B2	60005011	60188808	183797
B2	19903451	20077162	173711		B2	49378044	49589308	211264		B3	47095137	47155175	60038		B2	60248652	60320282	71630
B2	20122956	21095356	972400		B2	49637597	50515846	878249		B3	48223948	48350645	126697		B2	60739083	61081834	342751
B2	22763321	22848002	84681		B2	50561296	51342637	781341		B3	48384183	48487755	103572		B2	63948636	64036480	87844
B2	23354924	23483771	128847		B2	51385226	51861167	475941		B3	49505829	49625644	119815		B2	65648241	65696720	48479
B2	24590663	24744308	153645		B2	51989404	53091752	1102348		B3	51003832	51176789	172957		B2	65706289	65790118	83829
B2	31104424	31220375	115951		B2	53137732	53182852	45120		B3	51286712	51366288	79576		B2	66038241	66118755	80514
B2	31685783	31834320	148537		B2	53828322	54378725	550403		B3	51532655	51939361	406706		B2	68091212	68220322	129110
B2	32736098	32739380	3282		B2	55040135	55081926	41791		B3	52107916	52423789	315873		B2	68278352	68540600	262248
B2	32936909	32948536	11627		B2	56962903	57087279	124376		B3	52426316	52575222	148906		B2	68599278	68755110	155832
B2	33476502	33554164	77662		B2	57813844	57840641	26797		B3	53286398	53469919	183521		B2	69209644	69304292	94648
B2	33908655	34009255	100600		B2	58274186	58361035	86849		B3	53585223	53776992	191769		B2	70845278	70876991	31713
B2	34323251	34349094	25843		B2	59531721	59701843	170122		B3	55954320	56048713	94393		B2	71149933	71405952	256019
B2	34414742	34476256	61514		B2	60008729	60320282	311553		B3	56566526	56631874	65348		B2	76497622	76687830	190208
B2	34628287	34734155	105868		B2	60738764	61079099	340335		B3	57130805	57158083	27278		B2	79340328	79658886	318558
B2	34836481	35078591	242110		B2	63948636	64036480	87844		B3	57759243	57930184	170941		B2	80281998	80513755	231757
B2	35539173	35569715	30542		B2	65654897	65690735	35838		B3	57948679	58004149	55470		B2	80823708	82882460	2058752
B2	36674991	36722710	47719		B2	66068502	66117946	49444		B3	59347833	60035868	688035		B2	82929990	83150430	220440
B2	37237052	37278590	41538		B2	66396961	66432191	35230		B3	61955428	62101667	146239		B2	83153826	83479527	325701
B2	38324929	38411544	86615		B2	68091212	68220322	129110		B3	62194697	62327833	133136		B2	83555380	84846785	1291405
B2	39561551	39593152	31601		B2	68278149	68556680	278531		B3	62470192	62567738	97546		B2	84851159	86244119	1392960
B2	39741366	40150355	408989		B2	68596500	68780158	183658		B3	63547886	63811018	263132		B2	86278540	90660397	4381857
B2	40595450	40732288	136838		B2	69209640	69305275	95635		B3	64786446	64834898	48452		B2	90689021	91467305	778284
B2	40898814	40916046	17232		B2	70845278	70876991	31713		B3	65016712	65193088	176376		B2	91597670	91850480	252810
B2	41624234	41858297	234063		B2	71164960	71405773	240813		B3	65930228	66715275	785047		B2	91892369	93630069	1737700
B2	41974633	42043910	69277		B2	71492397	71518152	25755		B3	66870994	67117964	246970		B2	93636252	93987924	351672
B2	42613381	42637397	24016		B2	71663972	71875112	211140		B3	67621179	67807089	185910		B2	94016752	95523201	1506449
B2	43309988	43327910	17922		B2	76497622	76713404	215782		B3	68271693	68333632	61939		B2	95551887	96600911	1049024
B2	43810450	43833782	23332		B2	79422158	79664132	241974		B3	68720987	68755885	34898		B2	96616178	97124092	507914
B2	43863089	43912857	49768		B2	80211875	80513755	301880		B3	70477055	70651106	174051		B2	97130049	97372963	242914
B2	45415640	45444918	29278		B2	80825387	83541823	2716436		B3	70673449	70732555	59106		B2	97384428	99167594	1783166
B2	45685824	46212882	527058		B2	83553248	91482759	7929511		B3	70737844	70984695	246851		B2	99179589	99432942	253353
B2	46683527	47061868	378341		B2	91592564	94908010	3315446		B3	70994563	71015083	20520		B2	99438049	100215259	777210
B2	47163408	47285785	122377		B2	94921249	96889062	1967813		B3	72139256	72224676	85420		B2	100219411	102276710	2057299
B2	47564241	47716753	152512		B2	96892607	97374918	482311		B3	74750862	74855304	104442		B2	102732677	102804831	72154
B2	49023135	49209392	186257		B2	97383690	99431800	2048110		B3	75449206	75583621	134415		B2	102842757	102910215	67458
B2	49821100	49915912	94812		B2	99438049	99985147	547098		B3	75782711	76138728	356017		B2	103493736	103608417	114681
B2	51385897	53374732	1988835		B2	99985801	102276710	2290909		B3	76288155	80673914	4385759		B2	103792184	103875824	83640
B2	53564870	53637305	72435		B2	102742765	102815151	72386		B3	83028447	83242538	214091		B2	104688180	104768756	80576
B2	55039923	55083030	43107		B2	102833107	102946818	113711		B3	83535777	83569221	33444		B2	105230459	105369940	139481
B2	56162228	56468179	305951		B2	103500599	103594825	94226		B3	84101986	84475084	373098		B2	108013989	108093715	79726
B2	57813071	57840641	27570		B2	103789993	103875824	85831		B3	84727310	84826160	98850		B2	109876081	109963485	87404
B2	59313973	59340783	26810		B2	105230459	105369940	139481		B3	84954643	85053007	98364		B2	113775426	114057265	281839
B2	59459539	59485503	25964		B2	106811090	106871029	59939		B3	86331971	86407568	75597		B2	114920583	114934311	13728
B2	61604315	61814486	210171		B2	108013989	108089872	75883		B3	87128679	87333594	204915		B2	115243696	115258893	15197
B2	62192543	62230596	38053		B2	109870241	110010439	140198		B3	88531609	88566354	34745		B2	115333875	115346261	12386
B2	64043926	64111281	67355		B2	110564334	110592596	28262		B3	88779151	88986812	207661		B2	115420023	115492784	72761
B2	64795526	66117946	1322420		B2	110629359	110679515	50156		B3	89023179	89134771	111592		B2	115566280	115762375	196095
B2	66221423	66427294	205871		B2	113757249	114059070	301821		B3	89391984	89498837	106853		B2	116053384	116076920	23536
B2	67557699	67889406	331707		B2	114419936	114481817	61881		B3	90462254	90566653	104399		B2	117213399	117270810	57411
B2	68428507	68567001	138494		B2	114919258	114935907	16649		B3	90963218	91046306	83088		B2	117403511	117575696	172185
B2	68793697	69025274	231577		B2	115239361	115258893	19532		B3	94958859	95034120	75261		B2	117676609	117735667	59058
B2	69082456	69289726	207270		B2	115333875	115346261	12386		B3	95973428	96068693	95265		B2	119284830	119378479	93649
B2	71544347	71635726	91379		B2	115422666	115492784	70118		B3	101286140	101371295	85155		B2	119410049	119423346	13297
B2	72239133	72290867	51734		B2	115603582	115762375	158793		B3	102223645	102276911	53266		B2	119716234	119767995	51761
B2	74811964	75453954	641990		B2	116053384	116076920	23536		B3	103062268	103128689	66421		B2	119996166	120050704	54538
B2	76342533	76713404	370871		B2	117229849	117270563	40714		B3	103155758	103166400	10642		B2	121711059	121832273	121214
B2	77801168	77863440	62272		B2	117400896	117465653	64757		B3	103678631	103701840	23209		B2	121879952	121932075	52123
B2	80301630	80514974	213344		B2	117675970	117735667	59697		B3	106958981	108261374	1302393		B2	122089436	122199192	109756
B2	81100735	81235765	135030		B2	117860847	117890892	30045		B3	108924559	108953842	29283		B2	123110655	123361160	250505
B2	81691153	81752832	61679		B2	117994136	118041233	47097		B3	109010239	109034596	24357		B2	123363196	130103273	6740077
B2	82047701	82061018	13317		B2	118420943	118432531	11588		B3	109328708	109436571	107863		B2	130195830	131217821	1021991
B2	82368843	82494983	126140		B2	119284567	119378479	93912		B3	109654231	109732445	78214		B2	131225757	131700900	475143
B2	86784464	86895229	110765		B2	119410049	119428773	18724		B3	109827109	109912653	85544		B2	131826263	131854793	28530
B2	87446632	87652664	206032		B2	119716870	119768101	51231		B3	110195260	110202606	7346		B2	132899418	133021548	122130
B2	87886017	87900073	14056		B2	119996197	120050704	54507		B3	110662050	110705734	43684		B2	133263112	133293244	30132
B2	88338520	88981082	642562		B2	122085205	122210709	125504		B3	110737885	110809323	71438		B2	134187290	134234049	46759
B2	89152600	89194662	42062		B2	122429319	122510876	81557		B3	110823752	110880925	57173		B2	134556754	134572083	15329
B2	90361401	90563839	202438		B2	123107965	128293813	5185848		B3	111473407	111532006	58599		B2	134974976	135025378	50402
B2	91366938	91471287	104349		B2	128295472	128474062	178590		B3	111546310	111591043	44733		B2	138241416	138250966	9550
B2	91794217	91929874	135657		B2	128526400	131700900	3174500		B3	111650736	111715826	65090		B2	139969622	140021581	51959
B2	93423903	93753088	329185		B2	131826263	131854793	28530		B3	111768681	112068398	299717		B2	140339472	140365154	25682
B2	97188962	97266911	77949		B2	132899418	133021548	122130		B3	112483339	112563933	80594		B2	140988244	141191832	203588
B2	98442461	98478012	35551		B2	133260869	133293244	32375		B3	113085986	113374933	288947		B2	141301135	141324086	22951
B2	98527986	98847689	319703		B2	134007861	134015871	8010		B3	113800252	113917668	117416		B2	141690414	141720110	29696
B2	99815641	100079968	264327		B2	134187819	134234049	46230		B3	113937247	113958749	21502		B2	141935335	141945725	10390
B2	100514132	100547382	33250		B2	134556754	134571767	15013		B3	115680662	115905752	225090		B2	143193419	143211634	18215
B2	101606437	101647055	40618		B2	135426582	135458893	32311		B3	118795025	118826763	31738		B2	143633667	143790740	157073
B2	102719086	102956025	236939		B2	136239252	136294491	55239		B3	119027243	119038637	11394		B2	145259882	145284095	24213
B2	103500599	103610192	109593		B2	138241416	138250966	9550		B3	119060870	119087829	26959		B2	145471551	145503749	32198
B2	103789993	103875824	85831		B2	139939485	140021581	82096		B3	120109529	120193984	84455		B2	145816192	145836761	20569
B2	104688176	104798696	110520		B2	140339272	140369106	29834		B3	123540614	123558069	17455		B2	145969775	146011522	41747
B2	105230459	105369940	139481		B2	140958682	141166894	208212		B3	125088662	125103027	14365		B2	146239608	146316179	76571
B2	105598093	105808199	210106		B2	141304569	141324086	19517		B3	125600405	126455678	855273		B2	146494027	146577049	83022
B2	107306452	107606101	299649		B2	141682323	141720110	37787		B3	126923810	127063625	139815		B2	146706842	146711814	4972
B2	108227008	108516562	289554		B2	141936019	141945930	9911		B3	127598061	127677428	79367		B2	147083606	147194994	111388
B2	108806701	109108288	301587		B2	143193019	143211634	18615		B3	127914582	127993917	79335		B2	147531091	147585457	54366
B2	109115656	109223657	108001		B2	143633667	143790740	157073		B3	128076864	128148212	71348		B2	148292672	148352716	60044
B2	109512673	109600464	87791		B2	144539589	144568429	28840		B3	128360531	128505206	144675		B2	148636571	148690208	53637
B2	109885947	109954801	68854		B2	145259882	145283066	23184		B3	128670693	128726767	56074		B2	148805305	148808212	2907
B2	110532976	110609896	76920		B2	145473044	145503749	30705		B3	129568326	129670541	102215		B2	148809653	148826869	17216
B2	111622395	111661526	39131		B2	145816024	145837571	21547		B3	129838863	129881466	42603		B2	149272145	149417608	145463
B2	113520428	113567138	46710		B2	145968670	146011522	42852		B3	130411283	130539097	127814		B3	760070	776566	16496
B2	113736357	113757173	20816		B2	146239608	146316179	76571		B3	130559589	130576463	16874		B3	1748879	1791796	42917
B2	114641325	114744563	103238		B2	146494027	146577049	83022		B3	130663259	130748386	85127		B3	1797203	1820171	22968
B2	115079019	115189367	110348		B2	146705460	146716124	10664		B3	131208303	131250283	41980		B3	3294741	3303182	8441
B2	115341861	115346261	4400		B2	147083606	147194994	111388		B3	131607459	131618304	10845		B3	3452061	3508931	56870
B2	115819236	115831394	12158		B2	147655489	147674764	19275		B3	131986102	132012356	26254		B3	3595532	3676320	80788
B2	116424323	116525330	101007		B2	148412648	148429687	17039		B3	132267453	132330967	63514		B3	4508754	4611254	102500
B2	116695398	116731459	36061		B2	148450264	148458643	8379		B3	132650721	132672041	21320		B3	5511569	5528686	17117
B2	116864526	117184155	319629		B2	149272145	149417608	145463		B3	133129691	133147593	17902		B3	7220099	7297471	77372
B2	117312097	117317802	5705		B3	6796	430399	423603		B3	134219460	134308604	89144		B3	7416405	7642669	226264
B2	117995544	118041233	45689		B3	436615	538786	102171		B3	134964302	135105514	141212		B3	7644583	8907595	1263012
B2	118323941	118361225	37284		B3	551284	1791796	1240512		B3	135472877	135505612	32735		B3	8910984	9104107	193123
B2	118436321	118597258	160937		B3	1798120	2785289	987169		B3	136597844	136672696	74852		B3	9105340	9435723	330383
B2	119064510	119177233	112723		B3	2855572	3080111	224539		B3	139536636	139609968	73332		B3	9482295	9494465	12170
B2	119716870	119768101	51231		B3	3089738	7642669	4552931		B3	139660849	139695829	34980		B3	9606301	9656071	49770
B2	119996426	120050704	54278		B3	7644583	8907595	1263012		B3	139720468	139823300	102832		B3	9768720	9864459	95739
B2	120442584	120513112	70528		B3	8910984	9435723	524739		B3	139826565	140534846	708281		B3	12369567	12500126	130559
B2	120606246	120660724	54478		B3	9466957	9494465	27508		B3	141321721	141392685	70964		B3	13063812	13070617	6805
B2	121051054	121230738	179684		B3	9606301	9656071	49770		B3	142081537	142097152	15615		B3	13090094	14399974	1309880
B2	121972584	122210709	238125		B3	9778418	9864459	86041		B3	142462637	142696326	233689		B3	14471459	16424819	1953360
B2	122277315	122355753	78438		B3	12369567	12501974	132407		B3	142775027	142807999	32972		B3	16999424	17083262	83838
B2	122511748	122586716	74968		B3	12887914	12918301	30387		B3	143104471	143169129	64658		B3	17171993	17212533	40540
B2	122646408	122710116	63708		B3	13090094	14406219	1316125		B3	143699976	143703374	3398		B3	17982825	17991732	8907
B2	122782080	122789979	7899		B3	14409332	16424001	2014669		B3	143878928	143889806	10878		B3	18073139	18221378	148239
B2	123246905	123423073	176168		B3	16916627	17083262	166635		B3	144142079	144172208	30129		B3	19161853	19430023	268170
B2	123690971	123715975	25004		B3	17171993	17211795	39802		B3	144317020	144321120	4100		B3	19729167	20326168	597001
B2	124533903	124547159	13256		B3	17629511	17655848	26337		B3	144345945	144402248	56303		B3	20578386	20920915	342529
B2	124682595	124693964	11369		B3	17982825	17991732	8907		B3	144612501	144647257	34756		B3	21588105	22127376	539271
B2	124764675	124801818	37143		B3	18074787	18220881	146094		B4	2327	878919	876592		B3	22142020	24175294	2033274
B2	124821328	124835118	13790		B3	18316939	18344416	27477		B4	1007753	1122344	114591		B3	24337003	24988467	651464
B2	124964462	125105082	140620		B3	19161853	19430023	268170		B4	2077427	2093030	15603		B3	25009433	25073472	64039
B2	125144766	126110439	965673		B3	19719996	20326168	606172		B4	2106151	2209608	103457		B3	25777052	25954590	177538
B2	126967356	126999435	32079		B3	20578115	20920915	342800		B4	2340647	2405289	64642		B3	27064783	27236668	171885
B2	127407132	127479950	72818		B3	21586537	22127376	540839		B4	2717816	2737517	19701		B3	27391302	27565015	173713
B2	127552560	127630661	78101		B3	22198621	24209920	2011299		B4	3475607	3556945	81338		B3	28427323	28478832	51509
B2	127804204	127965278	161074		B3	24282924	24433038	150114		B4	5408848	16342356	10933508		B3	29373607	29522782	149175
B2	128676365	129065118	388753		B3	24439630	24988467	548837		B4	16343039	18997967	2654928		B3	29534379	30271244	736865
B2	130509451	130520810	11359		B3	25009433	25073472	64039		B4	19505963	19598390	92427		B3	30399254	30425604	26350
B2	130589899	130632221	42322		B3	25698321	25746090	47769		B4	19884165	20350774	466609		B3	30471829	30621190	149361
B2	130745279	130900395	155116		B3	25832932	25951703	118771		B4	21169526	21278766	109240		B3	30893404	30958866	65462
B2	130969740	131165707	195967		B3	27064783	27491779	426996		B4	21560322	21605336	45014		B3	31288766	31313367	24601
B2	131416083	131473285	57202		B3	27504924	27565015	60091		B4	22129638	22172956	43318		B3	32435573	32699035	263462
B2	132024289	132036658	12369		B3	28427323	28465954	38631		B4	22212873	22278899	66026		B3	35113333	35645464	532131
B2	132096481	132140895	44414		B3	29373964	30259290	885326		B4	22696306	22700532	4226		B3	36275315	36345228	69913
B2	132305692	132361799	56107		B3	30397424	30425604	28180		B4	23231538	23350169	118631		B3	36813314	36873610	60296
B2	132403473	132496370	92897		B3	30471829	30621190	149361		B4	24231693	24422539	190846		B3	37708949	37930111	221162
B2	132601529	132699566	98037		B3	30893404	30958866	65462		B4	25910563	25926006	15443		B3	37953129	38025102	71973
B2	132851529	132899386	47857		B3	31059588	31080094	20506		B4	25986316	26019532	33216		B3	39596650	39695942	99292
B2	132999975	133080357	80382		B3	32433416	32667263	233847		B4	26078832	26096724	17892		B3	40360550	40383478	22928
B2	133311301	133342149	30848		B3	32799771	32848730	48959		B4	26271855	26316052	44197		B3	41455720	41505447	49727
B2	133633018	133667521	34503		B3	35113333	35645464	532131		B4	26318975	26346138	27163		B3	41608049	41644097	36048
B2	133893487	133900362	6875		B3	35981936	36013786	31850		B4	26541530	26644951	103421		B3	41693946	41753630	59684
B2	133992829	134016579	23750		B3	36275315	36354862	79547		B4	27004889	27097282	92393		B3	42031161	42130859	99698
B2	134459168	134489823	30655		B3	36813314	36873065	59751		B4	27106465	27166398	59933		B3	42918277	43034722	116445
B2	134742804	135067537	324733		B3	37708949	37930111	221162		B4	27478101	27710221	232120		B3	43667498	43958093	290595
B2	135185756	135212867	27111		B3	39596597	39695942	99345		B4	28207001	28301865	94864		B3	43961817	44692035	730218
B2	135358998	135409585	50587		B3	40360550	40383407	22857		B4	28330069	28892555	562486		B3	45168782	45239575	70793
B2	135573006	135637527	64521		B3	41329848	41343061	13213		B4	31071318	31103890	32572		B3	47530626	47642957	112331
B2	135897674	135913555	15881		B3	41455720	41505447	49727		B4	32167361	32280541	113180		B3	47769147	47860776	91629
B2	136198009	136224745	26736		B3	41594776	41644411	49635		B4	33547744	33606229	58485		B3	48827511	48982267	154756
B2	136377474	136402353	24879		B3	41693946	41753630	59684		B4	34960402	35137150	176748		B3	49729963	50153841	423878
B2	136715171	136790930	75759		B3	42031161	42130471	99310		B4	35848694	36078676	229982		B3	51015345	51211827	196482
B2	136816722	136840625	23903		B3	42682719	42761192	78473		B4	37647659	37738150	90491		B3	52141888	52575222	433334
B2	136881424	137172190	290766		B3	42918277	43032751	114474		B4	37894381	38001913	107532		B3	53014361	53581049	566688
B2	137333744	137457692	123948		B3	43667498	44692127	1024629		B4	38607076	38647136	40060		B3	54011781	54035803	24022
B2	137644610	137676562	31952		B3	45168782	45242335	73553		B4	42955543	43071761	116218		B3	55608558	55732894	124336
B2	138241416	138249504	8088		B3	45955634	45969611	13977		B4	43516651	43553775	37124		B3	57735643	57887332	151689
B2	138258548	138297215	38667		B3	47530626	47640448	109822		B4	47254655	47473548	218893		B3	62985319	63061756	76437
B2	138315930	138332386	16456		B3	47777091	47870842	93751		B4	47941409	48008661	67252		B3	63295600	63385590	89990
B2	138431513	138559029	127516		B3	48827404	48980244	152840		B4	49680079	49772751	92672		B3	65048399	65184505	136106
B2	138698058	138732619	34561		B3	49527450	49616893	89443		B4	50163003	50330373	167370		B3	68272013	68326393	54380
B2	138782985	138827479	44494		B3	49722087	50153425	431338		B4	50483474	50563361	79887		B3	70338472	70353557	15085
B2	138854053	138874198	20145		B3	51003913	51211827	207914		B4	51152210	51287224	135014		B3	71095789	71132160	36371
B2	139209526	139223561	14035		B3	51974777	52018793	44016		B4	54084851	54109884	25033		B3	71578140	71629924	51784
B2	139774335	139914574	140239		B3	52138581	52424149	285568		B4	54206258	54257324	51066		B3	72139256	72224676	85420
B2	140064386	140093599	29213		B3	52430091	52575222	145131		B4	54744045	54926764	182719		B3	75323422	75396888	73466
B2	140314915	140334252	19337		B3	52989777	53582122	592345		B4	58295159	58376656	81497		B3	75458230	75582290	124060
B2	140958682	141118473	159791		B3	53885561	53901136	15575		B4	59592440	59604074	11634		B3	77789244	77874421	85177
B2	141728040	141780136	52096		B3	54009534	54035803	26269		B4	62464683	62569341	104658		B3	78448992	78472698	23706
B2	142808944	143098385	289441		B3	54899376	54917565	18189		B4	64566583	64670350	103767		B3	79412852	79498794	85942
B2	144386106	144433444	47338		B3	57734991	57887057	152066		B4	64746552	64781125	34573		B3	80705681	80830910	125229
B2	144437954	144448815	10861		B3	62986287	63061756	75469		B4	66240511	66299038	58527		B3	82541848	82581555	39707
B2	144773834	144827299	53465		B3	63295600	63381030	85430		B4	66681343	66849845	168502		B3	82886948	83012213	125265
B2	145490916	145503749	12833		B3	64996886	65183290	186404		B4	66882581	67102359	219778		B3	83347111	83353023	5912
B2	145553734	145589830	36096		B3	65860945	65930228	69283		B4	67154309	67245063	90754		B3	84196120	84470371	274251
B2	145790745	145878963	88218		B3	67209685	67287882	78197		B4	69677559	70425827	748268		B3	86560166	86702978	142812
B2	146033927	146080942	47015		B3	68271452	68335180	63728		B4	70449189	70614182	164993		B3	87850008	88067980	217972
B2	146268922	146410409	141487		B3	69728471	69801042	72571		B4	71668165	71732774	64609		B3	88232349	88249965	17616
B2	146787101	146799228	12127		B3	71095789	71132160	36371		B4	74539927	74573682	33755		B3	90084569	90156487	71918
B2	147097120	147122472	25352		B3	73093609	73174765	81156		B4	76916788	77098917	182129		B3	90354197	90562002	207805
B2	147431533	147478773	47240		B3	73341739	73403431	61692		B4	79488653	79543286	54633		B3	90963319	91067046	103727
B2	147694434	147857499	163065		B3	74679783	74702482	22699		B4	80121724	80170115	48391		B3	92495750	92626641	130891
B2	148009270	148211681	202411		B3	75337218	75396888	59670		B4	81260241	81280207	19966		B3	95576672	95588726	12054
B2	148227986	148239441	11455		B3	75433317	75583621	150304		B4	81732838	82576258	843420		B3	95634247	95864044	229797
B2	148838901	149122518	283617		B3	77788419	77869229	80810		B4	82588417	93361369	10772952		B3	96151358	96464641	313283
B2	149124653	149626649	501996		B3	79412852	79498794	85942		B4	93378398	93745663	367265		B3	98890888	99056802	165914
B2	149627117	149965036	337919		B3	80127279	80134336	7057		B4	94329397	94458680	129283		B3	99310494	99346943	36449
B2	149966961	150360466	393505		B3	80705467	80830910	125443		B4	95455889	95529315	73426		B3	100116497	100208548	92051
B3	292950	410612	117662		B3	81110159	81159043	48884		B4	95709201	95818996	109795		B3	100886086	100924675	38589
B3	713487	795784	82297		B3	82541859	82580137	38278		B4	97447073	97474459	27386		B3	102424851	102451072	26221
B3	872603	885559	12956		B3	82886948	83020599	133651		B4	97505627	97573191	67564		B3	102941702	103096685	154983
B3	1490012	1503944	13932		B3	83086674	83150124	63450		B4	98359848	98632084	272236		B3	103712879	103758278	45399
B3	1743883	8081650	6337767		B3	83347111	83353023	5912		B4	99494491	99699755	205264		B3	103777081	103793129	16048
B3	8813181	8890559	77378		B3	84095495	84479584	384089		B4	99828746	99896400	67654		B3	106778445	106943678	165233
B3	8953712	8964324	10612		B3	85165053	85193921	28868		B4	100713142	101047445	334303		B3	107419437	107464812	45375
B3	9128261	9142883	14622		B3	85532504	85555783	23279		B4	102636768	102758518	121750		B3	107938471	108111670	173199
B3	9494553	9516870	22317		B3	85853202	85943823	90621		B4	103275618	103586396	310778		B3	108419373	108631787	212414
B3	9570572	9612701	42129		B3	86558556	86702978	144422		B4	104471311	104508313	37002		B3	108960349	108992998	32649
B3	9806381	14406219	4599838		B3	87165749	87275977	110228		B4	107765515	108099684	334169		B3	109149422	109219909	70487
B3	14409332	16422414	2013082		B3	87850008	88067980	217972		B4	108285542	108310652	25110		B3	109357098	109372685	15587
B3	16914290	17083262	168972		B3	88232349	88249965	17616		B4	108342398	108379185	36787		B3	109489271	109597073	107802
B3	17171993	17211795	39802		B3	90084569	90166769	82200		B4	108869704	109010250	140546		B3	109623636	109634137	10501
B3	17822289	17923187	100898		B3	90357997	90606968	248971		B4	109520154	109670302	150148		B3	109738693	109756070	17377
B3	17982825	17991732	8907		B3	90963218	91086299	123081		B4	111221816	111321738	99922		B3	109971392	110030645	59253
B3	18074787	18221378	146591		B3	92383317	92630395	247078		B4	113089105	113435177	346072		B3	110501446	110730108	228662
B3	18314969	18344416	29447		B3	92755627	92879994	124367		B4	113540047	113601668	61621		B3	112185421	112265266	79845
B3	18539099	18572669	33570		B3	92904799	92943987	39188		B4	113993456	114012547	19091		B3	112267249	112336287	69038
B3	19161853	19423636	261783		B3	95447269	95476300	29031		B4	114812184	114845169	32985		B3	113085986	113121333	35347
B3	19720030	20043828	323798		B3	95576950	95588726	11776		B4	114915018	115159660	244642		B3	113572937	113614220	41283
B3	20047401	20326168	278767		B3	95632943	95864044	231101		B4	115251438	115333867	82429		B3	113642873	113684161	41288
B3	20592135	20920915	328780		B3	96112234	96464641	352407		B4	115580756	115639063	58307		B3	114620887	114657079	36192
B3	21995677	22388356	392679		B3	98890888	99056802	165914		B4	117755083	117799358	44275		B3	117021535	117310360	288825
B3	22645015	22961580	316565		B3	99310494	99346943	36449		B4	118667242	118813687	146445		B3	119438048	119823891	385843
B3	23469827	23498853	29026		B3	100119578	100226159	106581		B4	122995951	123040955	45004		B3	120781093	120984453	203360
B3	24791901	24833227	41326		B3	100887253	100924188	36935		B4	123542512	123724809	182297		B3	121109657	121186515	76858
B3	25009433	25066087	56654		B3	101404350	101436749	32399		B4	124077249	124149557	72308		B3	123284354	123485483	201129
B3	25698321	25746090	47769		B3	102432328	102450941	18613		B4	124440416	124477541	37125		B3	124247624	124370471	122847
B3	25778638	25985528	206890		B3	102940859	103098803	157944		B4	124616557	124690810	74253		B3	124578481	124997339	418858
B3	26929590	26942815	13225		B3	103712879	103759800	46921		B4	125734698	125752791	18093		B3	126472255	126613768	141513
B3	27064783	27565015	500232		B3	103776933	103791949	15016		B4	126098253	126436387	338134		B3	127684638	127749559	64921
B3	28427323	28465954	38631		B3	106779444	106944220	164776		B4	126813180	126827210	14030		B3	128014288	128047389	33101
B3	29373964	30271244	897280		B3	107419437	107464812	45375		B4	126929882	126957958	28076		B3	128188483	129398676	1210193
B3	30397424	30425604	28180		B3	108031578	108108347	76769		B4	127371639	127410796	39157		B3	129421311	129481064	59753
B3	30471829	30650048	178219		B3	108419476	108631646	212170		B4	127447285	127469597	22312		B3	130128217	130137441	9224
B3	30705966	30736295	30329		B3	108806552	108827344	20792		B4	127677208	127699464	22256		B3	130242569	130315262	72693
B3	30788852	30837177	48325		B3	109149422	109219909	70487		B4	127771219	127963759	192540		B3	130427659	130539400	111741
B3	31199970	31391380	191410		B3	109461002	109597073	136071		B4	128183208	128207925	24717		B3	131205575	131249615	44040
B3	33088065	33279604	191539		B3	109623636	109633803	10167		B4	129272148	129368629	96481		B3	131607976	131618810	10834
B3	33619227	34074081	454854		B3	109971392	110030645	59253		B4	130047539	130082950	35411		B3	131990129	132012086	21957
B3	34191202	34453143	261941		B3	110527749	110570029	42280		B4	131182987	131206478	23491		B3	132267453	132330402	62949
B3	34840059	34969418	129359		B3	110599132	110662432	63300		B4	131617385	131769585	152200		B3	132650721	132657327	6606
B3	36581653	36623149	41496		B3	112185421	112342157	156736		B4	131771801	133909123	2137322		B3	133130697	133146434	15737
B3	37286258	37416314	130056		B3	112939060	112949550	10490		B4	134460612	134509045	48433		B3	133399622	133427321	27699
B3	37466414	37595162	128748		B3	113572937	113614220	41283		B4	135720355	135771471	51116		B3	133444155	133463624	19469
B3	37826147	37942106	115959		B3	113642873	113684161	41288		B4	135778809	135790790	11981		B3	134219647	134309687	90040
B3	37952369	38166297	213928		B3	114620887	114667499	46612		B4	136599508	136752736	153228		B3	134965817	135105514	139697
B3	38530552	39242056	711504		B3	115248887	115328271	79384		B4	137203633	137353762	150129		B3	136598139	136673849	75710
B3	39775555	40326368	550813		B3	116731011	116847700	116689		B4	137908018	137937207	29189		B3	140005534	140063251	57717
B3	40502780	40661158	158378		B3	117028016	117352312	324296		B4	137991388	138042240	50852		B3	140338392	140383333	44941
B3	40870102	41281368	411266		B3	119419485	119823766	404281		B4	138047783	138246258	198475		B3	140461482	140484040	22558
B3	41353586	41587382	233796		B3	120781005	120979044	198039		B4	138247088	140359747	2112659		B3	140535908	140788162	252254
B3	41904370	41974350	69980		B3	121063734	121342556	278822		C1	131769	391707	259938		B3	140794758	142696326	1901568
B3	42028972	42129014	100042		B3	123284354	123485483	201129		C1	442575	512105	69530		B3	142775027	142807999	32972
B3	42520112	42620685	100573		B3	124246758	124382124	135366		C1	651135	690576	39441		B3	142816734	142830686	13952
B3	42641407	42700873	59466		B3	124578481	124997339	418858		C1	1363865	1396485	32620		B3	143104698	143169129	64431
B3	43723338	44132361	409023		B3	126472255	126613541	141286		C1	2019018	2123520	104502		B3	143699616	143703374	3758
B3	45408576	45469101	60525		B3	127687786	127731676	43890		C1	2138521	2157791	19270		B3	143877895	143890269	12374
B3	46758566	46820094	61528		B3	128011368	128042819	31451		C1	2440764	2515618	74854		B3	144142079	144170120	28041
B3	46866499	46886815	20316		B3	128188483	129398490	1210007		C1	2715214	2721985	6771		B3	144345945	144402452	56507
B3	47605006	47617485	12479		B3	129421311	129481064	59753		C1	3138770	3168075	29305		B3	144614771	144647257	32486
B3	48223877	48358574	134697		B3	130122298	130137441	15143		C1	3396327	3482250	85923		B4	8803	903409	894606
B3	48384243	48489027	104784		B3	130242569	130310372	67803		C1	3580298	3655950	75652		B4	982969	1091698	108729
B3	48854393	49097712	243319		B3	130406175	130540075	133900		C1	3896624	3952153	55529		B4	2077165	2093030	15865
B3	49136201	49203408	67207		B3	130800545	130877087	76542		C1	4540775	4557121	16346		B4	2106151	2209608	103457
B3	49509705	49586881	77176		B3	130976017	130982982	6965		C1	4833359	4877818	44459		B4	2340647	2405767	65120
B3	49643835	49721221	77386		B3	131250684	131266171	15487		C1	5170115	5521962	351847		B4	2712905	2747175	34270
B3	49866408	49880052	13644		B3	131341195	131349684	8489		C1	5541650	5574999	33349		B4	2761097	2770460	9363
B3	49930101	50098924	168823		B3	131632566	131806575	174009		C1	6090398	6137053	46655		B4	2799581	2863744	64163
B3	51001074	51940671	939597		B3	132073058	132147497	74439		C1	6246321	6279063	32742		B4	3075853	3108793	32940
B3	51979550	52028023	48473		B3	132271144	132308052	36908		C1	6368205	6384845	16640		B4	3475607	3556945	81338
B3	52138581	53038412	899831		B3	132347876	132541720	193844		C1	6463826	6527241	63415		B4	4664171	4692542	28371
B3	53286391	53557986	271595		B3	132862999	132926142	63143		C1	6579361	6601480	22119		B4	5899839	5922302	22463
B3	53584919	53945970	361051		B3	133979271	133984222	4951		C1	7884622	7990604	105982		B4	6258044	6281335	23291
B3	53984593	54034570	49977		B3	134219576	134307134	87558		C1	8227188	8251777	24589		B4	7248827	7282669	33842
B3	54890986	54908887	17901		B3	134901688	134915871	14183		C1	8402855	8565444	162589		B4	7987976	8052572	64596
B3	55019350	55109522	90172		B3	134964302	135105514	141212		C1	8579710	8706192	126482		B4	8103717	8211230	107513
B3	55404833	55429787	24954		B3	135472840	135491293	18453		C1	8823122	8838990	15868		B4	8866018	9529136	663118
B3	55728511	55739209	10698		B3	136597844	136672696	74852		C1	9225232	9273975	48743		B4	10067682	10109582	41900
B3	55953119	56055767	102648		B3	139281943	139299625	17682		C1	9353518	9416661	63143		B4	11396278	11686345	290067
B3	56085964	56301905	215941		B3	139536636	139609968	73332		C1	9424108	9538114	114006		B4	12481441	12640798	159357
B3	57272903	57364151	91248		B3	139669571	139695773	26202		C1	9545090	9846165	301075		B4	13060579	13157664	97085
B3	58709212	58979307	270095		B3	139720089	139810473	90384		C1	9851296	10539444	688148		B4	13804894	13996222	191328
B3	60076667	60114421	37754		B3	139830230	141873620	2043390		C1	10540811	13030881	2490070		B4	14468371	14475483	7112
B3	60117416	60439432	322016		B3	141875504	142913262	1037758		C1	13033254	13339032	305778		B4	14549276	14600577	51301
B3	60765728	60969962	204234		B3	142916139	142925858	9719		C1	13340229	14358356	1018127		B4	15530688	15564806	34118
B3	61167194	61470878	303684		B3	143104471	143147724	43253		C1	14366466	14937209	570743		B4	15777457	15821536	44079
B3	61492204	61714994	222790		B3	143387047	143414861	27814		C1	14942506	15311371	368865		B4	15874227	15966267	92040
B3	62473402	62516929	43527		B3	143566591	143601265	34674		C1	15323573	15444297	120724		B4	16972085	16986642	14557
B3	62623770	62817421	193651		B3	143722700	143762891	40191		C1	15886983	16975170	1088187		B4	18034329	18307941	273612
B3	62836571	62965491	128920		B3	143789183	143868286	79103		C1	16975825	17925503	949678		B4	18805434	18878945	73511
B3	63853136	64541048	687912		B3	144169467	144231367	61900		C1	17928447	19202538	1274091		B4	20245373	20267597	22224
B3	65016712	65193088	176376		B3	144512146	144519538	7392		C1	19210519	21610053	2399534		B4	21150856	21278766	127910
B3	67179215	67287882	108667		B3	144822482	144862952	40470		C1	21615167	21764259	149092		B4	21560322	21610110	49788
B3	67982748	68040820	58072		B3	144875154	144881790	6636		C1	21767937	21964420	196483		B4	23352060	23364099	12039
B3	70009524	70020953	11429		B4	1210783	1262938	52155		C1	21968166	21994897	26731		B4	23369175	23387801	18626
B3	70270651	70470714	200063		B4	1471951	1481370	9419		C1	21996251	22062534	66283		B4	23869171	23956770	87599
B3	73685474	73751416	65942		B4	1500115	1589758	89643		C1	22142165	22187144	44979		B4	24144335	24151650	7315
B3	73956226	74031063	74837		B4	1890420	1910333	19913		C1	22367648	22397860	30212		B4	24883597	24985821	102224
B3	74086516	74250126	163610		B4	2311317	2332751	21434		C1	22559529	22605204	45675		B4	25615595	25769269	153674
B3	74291266	74570977	279711		B4	2392792	2448120	55328		C1	22616134	22634774	18640		B4	26145265	26169451	24186
B3	74639237	74727900	88663		B4	2712905	2746779	33874		C1	22641597	22667376	25779		B4	26242500	26407918	165418
B3	75271810	75407420	135610		B4	2761097	2770460	9363		C1	22686972	22852550	165578		B4	26595838	26648188	52350
B3	75807699	75873763	66064		B4	2799581	2863744	64163		C1	23202554	23237020	34466		B4	27018862	27063208	44346
B3	77922979	78182310	259331		B4	3171681	3185140	13459		C1	23606260	23647620	41360		B4	27226371	27267680	41309
B3	78210014	78345303	135289		B4	3475607	3556945	81338		C1	24315332	24363660	48328		B4	27957613	28105550	147937
B3	78667651	78824398	156747		B4	5408848	16710049	11301201		C1	25129811	25367231	237420		B4	28366329	28608076	241747
B3	79407383	79432725	25342		B4	16972085	16986555	14470		C1	25712438	25861707	149269		B4	28766487	29444444	677957
B3	79448296	79460726	12430		B4	17280943	17343385	62442		C1	26032015	26050917	18902		B4	30268867	30323870	55003
B3	81881493	81978949	97456		B4	18033483	18307941	274458		C1	27372466	27408189	35723		B4	31065449	31121487	56038
B3	82271063	82497925	226862		B4	18805434	18878945	73511		C1	27801727	27835538	33811		B4	33137085	33287863	150778
B3	83028267	83094297	66030		B4	18951414	18979772	28358		C1	29213124	29233794	20670		B4	33301470	33536340	234870
B3	83813975	84095169	281194		B4	20189988	20232951	42963		C1	30791379	30846787	55408		B4	33580696	33643746	63050
B3	85178410	85221394	42984		B4	20245373	20282520	37147		C1	31316842	31351443	34601		B4	34229443	34355934	126491
B3	85728099	85825502	97403		B4	20510063	20525679	15616		C1	31367696	31423185	55489		B4	34474418	34568521	94103
B3	87567400	88167855	600455		B4	20970070	20992026	21956		C1	31697732	31764026	66294		B4	34985137	35063115	77978
B3	88296580	88399818	103238		B4	21156956	21278181	121225		C1	31896022	32000873	104851		B4	35181860	35207540	25680
B3	88531496	88566354	34858		B4	21560322	21626450	66128		C1	32181808	32305496	123688		B4	35415929	35588313	172384
B3	88769108	89045347	276239		B4	23351455	23366110	14655		C1	33208813	33632243	423430		B4	35815273	36265903	450630
B3	91004434	91679512	675078		B4	23368934	23394636	25702		C1	34590492	34655631	65139		B4	36583374	36657106	73732
B3	91734825	91955279	220454		B4	23869171	23955826	86655		C1	37157631	37424604	266973		B4	38193609	38321016	127407
B3	91957091	92021973	64882		B4	24145043	24150852	5809		C1	38042505	39674411	1631906		B4	38481822	38582701	100879
B3	92076992	92085182	8190		B4	24378691	24403125	24434		C1	39818554	41003130	1184576		B4	40162525	40244452	81927
B3	93351293	93382859	31566		B4	24883852	25076272	192420		C1	41043201	41358378	315177		B4	42086733	42108159	21426
B3	95224955	95284576	59621		B4	25910563	25915552	4989		C1	41363327	48723908	7360581		B4	42173220	42252895	79675
B3	95639673	95813346	173673		B4	25986102	26019386	33284		C1	48727607	51881019	3153412		B4	42557755	42595387	37632
B3	98849400	98865227	15827		B4	26078832	26095604	16772		C1	52054364	52754976	700612		B4	42676773	42723287	46514
B3	99971732	100124524	152792		B4	26271855	26313639	41784		C1	54163041	54647617	484576		B4	44252247	44307461	55214
B3	100377578	100538009	160431		B4	26318975	26345196	26221		C1	55230977	55465442	234465		B4	45571039	45658592	87553
B3	100886086	100923025	36939		B4	26540871	26648188	107317		C1	56240352	56526600	286248		B4	45683109	45738340	55231
B3	101441793	101564603	122810		B4	27004889	27099999	95110		C1	56642376	56885966	243590		B4	46532235	46548593	16358
B3	101703205	102134870	431665		B4	27106428	27166398	59970		C1	57871220	57922986	51766		B4	46723764	47251720	527956
B3	102386497	102491349	104852		B4	27327594	27356035	28441		C1	57972873	58259247	286374		B4	47888242	48008416	120174
B3	102658360	102781278	122918		B4	27478101	27720965	242864		C1	58325145	58365148	40003		B4	48146220	48168122	21902
B3	104366226	104629564	263338		B4	28204315	28300887	96572		C1	64800864	65017203	216339		B4	48569460	48681777	112317
B3	104665923	106067043	1401120		B4	28330069	28546806	216737		C1	65227063	65271957	44894		B4	50958978	51035952	76974
B3	106714363	106784524	70161		B4	28595485	28893504	298019		C1	67704536	69656821	1952285		B4	52402513	52654916	252403
B3	107419437	107464812	45375		B4	31065449	31121487	56038		C1	69702407	70904761	1202354		B4	54084851	54112963	28112
B3	107917209	108111670	194461		B4	32166369	32280911	114542		C1	71050874	72346254	1295380		B4	54206258	54257889	51631
B3	108419373	108631646	212273		B4	33619173	33641592	22419		C1	72351258	74804012	2452754		B4	54640854	54666205	25351
B3	108806552	108827344	20792		B4	34994542	35137150	142608		C1	74809056	77068991	2259935		B4	55604654	55728559	123905
B3	108964910	108992998	28088		B4	35847294	36064387	217093		C1	77138798	79278307	2139509		B4	56719236	56843804	124568
B3	109149422	109219909	70487		B4	37644163	37736693	92530		C1	79279905	79859589	579684		B4	58050650	58174055	123405
B3	109461002	109597073	136071		B4	37894381	38001913	107532		C1	79862207	84717006	4854799		B4	58595993	58919328	323335
B3	109623636	109633803	10167		B4	38589291	38647136	57845		C1	84722027	85257456	535429		B4	59148958	59221534	72576
B3	109971392	110021847	50455		B4	42955543	43071761	116218		C1	85316818	87048224	1731406		B4	59248312	59275584	27272
B3	110527059	110570029	42970		B4	43516257	43552877	36620		C1	87050546	91508095	4457549		B4	59495449	59533845	38396
B3	110599132	110661905	62773		B4	47254655	47374294	119639		C1	91518265	91689460	171195		B4	61092783	61227040	134257
B3	112185421	112342157	156736		B4	47376063	47473548	97485		C1	91697917	93154554	1456637		B4	61229870	61275312	45442
B3	113085986	113121739	35753		B4	47940620	48008416	67796		C1	93156268	99414394	6258126		B4	63632108	63638482	6374
B3	113642873	113694424	51551		B4	48472714	48515930	43216		C1	99421008	101625251	2204243		B4	63756003	63831495	75492
B3	114621343	114667499	46156		B4	48552828	48668383	115555		C1	101667511	101879929	212418		B4	65086932	65341806	254874
B3	114780446	114808417	27971		B4	49631239	49773010	141771		C1	102051073	103317374	1266301		B4	65350406	65522917	172511
B3	115252942	115328271	75329		B4	50164414	50238237	73823		C1	103615275	103827612	212337		B4	66299482	66470449	170967
B3	116746841	117400559	653718		B4	50247321	50330875	83554		C1	103866906	104039247	172341		B4	66554454	66879977	325523
B3	119421813	119824758	402945		B4	50481747	50608507	126760		C1	104090184	105781950	1691766		B4	67078591	67298936	220345
B3	120771190	121520317	749127		B4	51152210	51338720	186510		C1	105800750	106358266	557516		B4	67392813	67611519	218706
B3	122961199	123006504	45305		B4	52911387	53130532	219145		C1	106457632	106659675	202043		B4	68234953	68557962	323009
B3	123284854	123458734	173880		B4	54094960	54112055	17095		C1	106809576	109725797	2916221		B4	68607654	69264994	657340
B3	123614235	123700497	86262		B4	54206758	54257324	50566		C1	109732463	109883979	151516		B4	69710341	69963817	253476
B3	124246758	124382124	135366		B4	54280154	54290462	10308		C1	109899442	112293526	2394084		B4	73147189	73505103	357914
B3	124578481	124997339	418858		B4	54640872	54666171	25299		C1	112301325	115406044	3104719		B4	74982115	75085566	103451
B3	126472255	126613768	141513		B4	54741764	54942828	201064		C1	115875713	115881145	5432		B4	75140120	75180762	40642
B3	126884694	126913435	28741		B4	57179835	57225956	46121		C1	116375121	116384436	9315		B4	75399249	75922186	522937
B3	127687786	127731676	43890		B4	58294635	58371403	76768		C1	116662754	116869856	207102		B4	77675968	77690992	15024
B3	128009335	128047389	38054		B4	59591832	59604074	12242		C1	116902357	117209875	307518		B4	77772406	77909226	136820
B3	128188457	129398490	1210033		B4	62452235	62569341	117106		C1	117520893	117571329	50436		B4	77948348	77991183	42835
B3	129421311	129481064	59753		B4	64563666	64683624	119958		C1	117609038	117696746	87708		B4	79491959	79543286	51327
B3	130122298	130137441	15143		B4	64745120	64781125	36005		C1	117826063	117909451	83388		B4	80122830	80171868	49038
B3	130242569	130310372	67803		B4	66235324	66299038	63714		C1	118221159	118239786	18627		B4	81259974	81280381	20407
B3	130406175	130539382	133207		B4	66359378	66464008	104630		C1	119032475	119059232	26757		B4	81763062	82113324	350262
B3	130800545	130877087	76542		B4	66680765	66845658	164893		C1	119095993	119108536	12543		B4	82119619	82579121	459502
B3	130976906	130982982	6076		B4	66881034	67102359	221325		C1	119880815	119910364	29549		B4	82587275	82809193	221918
B3	131250684	131272673	21989		B4	67154309	67245063	90754		C1	120010300	120371701	361401		B4	82876812	83581062	704250
B3	131341195	131349667	8472		B4	69710341	70425827	715486		C1	121926659	122300947	374288		B4	83586708	84123267	536559
B3	131639168	131805269	166101		B4	70449189	70614182	164993		C1	122392751	122436243	43492		B4	84134177	85216536	1082359
B3	132073058	132147497	74439		B4	71667387	71732774	65387		C1	123197292	123685367	488075		B4	85244645	87977528	2732883
B3	132271144	132315772	44628		B4	72018769	72104942	86173		C1	124149061	124285728	136667		B4	87988989	88269035	280046
B3	132347876	132541720	193844		B4	74527153	74570963	43810		C1	124303986	124383288	79302		B4	88499826	88857909	358083
B3	132870197	132926194	55997		B4	74695937	74708427	12490		C1	127014005	127366771	352766		B4	88923070	89243878	320808
B3	134229677	134307134	77457		B4	75467050	75595484	128434		C1	127692085	127816233	124148		B4	89280725	91487076	2206351
B3	134567357	134588755	21398		B4	76590200	76675097	84897		C1	129102308	129161722	59414		B4	92286796	92336871	50075
B3	134595191	134621415	26224		B4	76916788	77096992	180204		C1	129493251	129884475	391224		B4	92523752	92688231	164479
B3	134787165	134856044	68879		B4	79488653	79542963	54310		C1	130218448	130245716	27268		B4	92689699	92987135	297436
B3	134936116	135105514	169398		B4	81160023	81219472	59449		C1	131703219	131739608	36389		B4	93667950	93713363	45413
B3	136597844	136672696	74852		B4	82642064	83152850	510786		C1	132627799	132721579	93780		B4	93716699	93732171	15472
B3	138071247	138108974	37727		B4	83346419	83378809	32390		C1	134792429	134829088	36659		B4	93866955	93926204	59249
B3	138985708	139112102	126394		B4	83693635	83783707	90072		C1	136592246	136775037	182791		B4	94347808	94458680	110872
B3	139281943	139299625	17682		B4	83996550	84055675	59125		C1	137681738	137826390	144652		B4	95170857	95327354	156497
B3	139826565	139840855	14290		B4	84155518	84236060	80542		C1	138384422	138447578	63156		B4	96035800	96044260	8460
B3	140342544	140383333	40789		B4	85540405	85589620	49215		C1	139390481	139459304	68823		B4	97457297	97575954	118657
B3	140461482	140483928	22446		B4	85945751	85964554	18803		C1	139996107	140035344	39237		B4	98696108	98787675	91567
B3	140588565	140604818	16253		B4	86184450	86626699	442249		C1	140668534	140864533	195999		B4	98843958	99170403	326445
B3	140680952	140712401	31449		B4	86792475	86812124	19649		C1	140883134	141112454	229320		B4	99438312	101961411	2523099
B3	140873800	140950746	76946		B4	87061998	87525080	463082		C1	141344708	141551137	206429		B4	101970057	102298417	328360
B3	141292999	141334063	41064		B4	87627232	87753421	126189		C1	142073648	142325589	251941		B4	102305562	106152054	3846492
B3	141888546	141918532	29986		B4	90051663	90087727	36064		C1	142389473	142458294	68821		B4	106160852	110425487	4264635
B3	141930130	141967589	37459		B4	90827756	90952289	124533		C1	142650276	142770523	120247		B4	111526374	111629588	103214
B3	142375735	142378915	3180		B4	91271868	91296174	24306		C1	143394338	143451313	56975		B4	112996274	113036802	40528
B3	142448835	142635040	186205		B4	91402652	91486998	84346		C1	143503620	143589857	86237		B4	114335636	114382158	46522
B3	142664355	142696326	31971		B4	91552534	91556818	4284		C1	144955134	145091642	136508		B4	114706950	114798231	91281
B3	143195153	143230952	35799		B4	92259594	92337288	77694		C1	145532801	146212610	679809		B4	114915018	115054127	139109
B3	143271027	143275105	4078		B4	92523752	92688231	164479		C1	146802796	146871001	68205		B4	115107461	115201720	94259
B3	143490330	143501050	10720		B4	92689168	92987135	297967		C1	147024519	147032972	8453		B4	115661978	115722253	60275
B3	143508017	143566526	58509		B4	93438751	93595917	157166		C1	147766814	148172354	405540		B4	117546939	117599698	52759
B3	144123799	144139541	15742		B4	93865920	93911113	45193		C1	148822714	148942533	119819		B4	117754773	117803967	49194
B3	144197351	144425792	228441		B4	94366607	94458680	92073		C1	151026123	151179297	153174		B4	118667242	118815548	148306
B4	2327	197558	195231		B4	95170857	95326122	155265		C1	151273586	151341178	67592		B4	119327411	119501512	174101
B4	278482	296142	17660		B4	95398758	95416873	18115		C1	151600542	151664829	64287		B4	120677654	120740534	62880
B4	1635829	1733942	98113		B4	95832774	95861066	28292		C1	152908361	153523572	615211		B4	123058269	123179431	121162
B4	2311317	2332751	21434		B4	95988183	96044260	56077		C1	154864044	155040986	176942		B4	123197267	123227486	30219
B4	2392792	2465416	72624		B4	97447073	97573357	126284		C1	155763157	155809338	46181		B4	123543097	123725578	182481
B4	2695264	2710831	15567		B4	97705660	97741930	36270		C1	158505914	160971172	2465258		B4	124094341	124172327	77986
B4	2870489	2962039	91550		B4	97813371	97843054	29683		C1	160994647	165083612	4088965		B4	124400749	124423828	23079
B4	3295417	3305429	10012		B4	98350169	98413201	63032		C1	165108352	176872654	11764302		B4	124574435	124633947	59512
B4	3376281	3426844	50563		B4	98587454	98632084	44630		C1	177201865	177399226	197361		B4	124715981	124997906	281925
B4	3475607	3517616	42009		B4	98679079	98770315	91236		C1	177453085	177531567	78482		B4	125784975	125807194	22219
B4	3643500	3702622	59122		B4	98840992	99142055	301063		C1	178008704	178113134	104430		B4	125912156	125939720	27564
B4	4306390	4463742	157352		B4	99439661	102298417	2858756		C1	178448968	178467933	18965		B4	126396958	126516709	119751
B4	4702645	4711219	8574		B4	102305562	106152054	3846492		C1	178591312	178633780	42468		B4	126792807	126931064	138257
B4	4775214	4793135	17921		B4	106158761	107896032	1737271		C1	180173661	180313648	139987		B4	127852457	127902580	50123
B4	4859045	4984062	125017		B4	107897518	110425487	2527969		C1	180343921	180410286	66365		B4	128251721	128386498	134777
B4	4999878	5030379	30501		B4	111526374	111609323	82949		C1	182295747	182400836	105089		B4	128986503	129009722	23219
B4	5178566	5206155	27589		B4	112640302	112663625	23323		C1	182537984	182561240	23256		B4	129869897	129886642	16745
B4	5468730	5515622	46892		B4	113003795	113036802	33007		C1	183650409	184033069	382660		B4	130047917	130082950	35033
B4	5622733	5922302	299569		B4	114335636	114350212	14576		C1	185031366	185134302	102936		B4	130291755	130305664	13909
B4	6135559	6153142	17583		B4	114358367	114382213	23846		C1	185386513	185446494	59981		B4	131182792	131208992	26200
B4	6358462	6560435	201973		B4	114705494	114798231	92737		C1	186037658	186161332	123674		B4	131439316	131601178	161862
B4	6704606	6715575	10969		B4	114915018	115072032	157014		C1	188308488	189059636	751148		B4	131608894	132285029	676135
B4	6757784	6773623	15839		B4	115107461	115201720	94259		C1	189241922	189665378	423456		B4	132292309	132914845	622536
B4	7333227	7364026	30799		B4	115661797	115722253	60456		C1	190440039	190461719	21680		B4	132915600	133070133	154533
B4	7412329	7471248	58919		B4	115976642	116007830	31188		C1	190730196	191208067	477871		B4	133116520	133906035	789515
B4	8264854	8277445	12591		B4	117308495	117341562	33067		C1	196139409	196184648	45239		B4	134460612	134508134	47522
B4	9063824	9132960	69136		B4	117546565	117591503	44938		C1	197334242	197643246	309004		B4	134956120	134994054	37934
B4	9226103	9368352	142249		B4	117754773	117803967	49194		C1	197824080	197924196	100116		B4	135020184	135214758	194574
B4	9564992	9603432	38440		B4	118667242	118813687	146445		C1	198137475	198209821	72346		B4	135876276	135924632	48356
B4	9723901	9738033	14132		B4	119336262	119478005	141743		C1	198314706	198449905	135199		B4	135954128	135956077	1949
B4	10074589	10123087	48498		B4	120679770	120732633	52863		C1	199325703	199381002	55299		B4	136014481	136033365	18884
B4	11394848	11505133	110285		B4	121150430	121178130	27700		C1	199747073	201251708	1504635		B4	136135777	136158977	23200
B4	11825144	11971869	146725		B4	121473184	121741798	268614		C1	201256942	201469608	212666		B4	136217583	136239618	22035
B4	12414306	12423196	8890		B4	123057296	123179431	122135		C1	201471426	201537298	65872		B4	136356913	136512640	155727
B4	12723305	12742690	19385		B4	123197267	123227486	30219		C1	201554397	201564881	10484		B4	138047783	138207565	159782
B4	12930455	12953311	22856		B4	123542512	123725578	183066		C1	201569808	205201322	3631514		B4	138257558	138261374	3816
B4	13010119	13117539	107420		B4	124094341	124172327	77986		C1	205422957	205508264	85307		B4	138306394	138343356	36962
B4	13804620	13829181	24561		B4	124574435	124633947	59512		C1	205578399	205641468	63069		B4	138367910	138390774	22864
B4	14131495	14227496	96001		B4	124704836	124997906	293070		C1	206310823	206338853	28030		B4	138505831	138546551	40720
B4	14441319	14462441	21122		B4	125784975	125804238	19263		C1	206868722	207060121	191399		B4	138697372	138721739	24367
B4	14602627	14610145	7518		B4	125912156	125954338	42182		C1	207175734	207342738	167004		B4	138789124	138816599	27475
B4	14633990	14788221	154231		B4	126396958	126514524	117566		C1	207491637	207732514	240877		B4	139459096	139481474	22378
B4	15427535	15435251	7716		B4	126792807	126931064	138257		C1	208156874	208270868	113994		B4	140571816	140743157	171341
B4	15455198	15569024	113826		B4	127845722	127848609	2887		C1	208702296	208724567	22271		C1	1077677	1207212	129535
B4	15644445	15671938	27493		B4	127853585	127902580	48995		C1	209565094	209598044	32950		C1	1211695	1347258	135563
B4	16136763	16176320	39557		B4	128251721	128428734	177013		C1	209861250	210656846	795596		C1	1946183	1963160	16977
B4	16350387	16577163	226776		B4	128986503	129009722	23219		C1	210662316	213401006	2738690		C1	2044066	2135008	90942
B4	16853659	16892212	38553		B4	130048062	130082950	34888		C1	213722761	213819959	97198		C1	2643439	2670171	26732
B4	16992750	17012851	20101		B4	130291755	130299492	7737		C1	214062677	214129938	67261		C1	2777268	2818339	41071
B4	17024632	17044248	19616		B4	131182987	131208992	26005		C1	214179646	214191379	11733		C1	3106181	3132348	26167
B4	17280943	17343385	62442		B4	131439316	131601178	161862		C1	214292488	214315708	23220		C1	3450668	3524542	73874
B4	17447280	17473427	26147		B4	131608894	133909123	2300229		C1	214752105	214766042	13937		C1	3696964	4396536	699572
B4	17561669	17573427	11758		B4	134460612	134508134	47522		C1	215620625	215719870	99245		C1	5040489	5118580	78091
B4	18374521	18444351	69830		B4	134956120	134994054	37934		C1	216032870	216072190	39320		C1	5540219	5574999	34780
B4	18882126	19003860	121734		B4	135020184	135216539	196355		C1	216181525	216202087	20562		C1	5693766	5711651	17885
B4	19311984	19337384	25400		B4	135876276	135924902	48626		C1	216291060	216343608	52548		C1	6684223	6905332	221109
B4	19473138	19501542	28404		B4	135954128	135956077	1949		C1	217857793	217880720	22927		C1	6906757	8767073	1860316
B4	19644274	19882940	238666		B4	136013741	136033365	19624		C1	218097710	218128160	30450		C1	8790303	8936508	146205
B4	21131243	21142050	10807		B4	136135648	136158977	23329		C1	218133194	218163838	30644		C1	8954334	9417130	462796
B4	21237986	21284586	46600		B4	136217583	136232071	14488		C1	218680209	218695984	15775		C1	9425971	9453235	27264
B4	21321468	21345082	23614		B4	136357572	136512640	155068		C1	218710082	218743854	33772		C1	9643752	9755393	111641
B4	21351206	21360366	9160		B4	137223965	137353762	129797		C2	440824	967850	527026		C1	10540811	10669612	128801
B4	21569109	21610110	41001		B4	137912038	137937207	25169		C2	969043	1153636	184593		C1	11033823	11074660	40837
B4	23350482	23366110	15628		B4	137990602	138042240	51638		C2	1849112	1884528	35416		C1	11649439	11720611	71172
B4	23368934	23400131	31197		B4	138047783	138216701	168918		C2	2778215	2848897	70682		C1	12019813	12024796	4983
B4	23869171	23955826	86655		B4	138408101	138426030	17929		C2	3216280	3246145	29865		C1	12061928	12074229	12301
B4	24133446	24150852	17406		B4	138484117	138505528	21411		C2	3531415	3533051	1636		C1	12222986	12368022	145036
B4	24186975	24231084	44109		B4	139512403	139548096	35693		C2	3615785	3641703	25918		C1	12384000	12396791	12791
B4	24378691	24411748	33057		B4	139666765	139683525	16760		C2	3989795	4029368	39573		C1	12534974	12572237	37263
B4	24431690	24468406	36716		C1	1588	2754925	2753337		C2	4148970	4240577	91607		C1	12949975	13003781	53806
B4	24880099	25076272	196173		C1	2988714	3066512	77798		C2	4511580	4569801	58221		C1	13069066	13091348	22282
B4	25375828	25451098	75270		C1	3140153	3163895	23742		C2	4972255	4976521	4266		C1	13151275	13186751	35476
B4	25520454	25554128	33674		C1	3356946	3374742	17796		C2	4998664	5040293	41629		C1	13428848	13471654	42806
B4	25661053	25686355	25302		C1	3696964	4085613	388649		C2	5280301	5305711	25410		C1	13607328	13665804	58476
B4	26022860	26053435	30575		C1	4707327	7720343	3013016		C2	5323783	5362420	38637		C1	13910221	14002648	92427
B4	26083236	26086868	3632		C1	7722646	8076484	353838		C2	5487436	5497325	9889		C1	14443997	14475282	31285
B4	26307373	26380086	72713		C1	8083519	8772164	688645		C2	5503255	5563501	60246		C1	14680703	14790366	109663
B4	26595952	26648188	52236		C1	8790303	9128847	338544		C2	6242891	6341788	98897		C1	15450073	15885633	435560
B4	26652517	26679706	27189		C1	9132743	10508026	1375283		C2	6661209	6687242	26033		C1	17713960	17738814	24854
B4	26705189	26726883	21694		C1	10512522	10539034	26512		C2	7046858	7094805	47947		C1	19323453	19340854	17401
B4	26757781	26793658	35877		C1	10540811	11483413	942602		C2	7104499	7140740	36241		C1	19544613	19652718	108105
B4	26802277	26825156	22879		C1	11493681	11720611	226930		C2	7167687	7208475	40788		C1	20553867	20569187	15320
B4	27005894	27098950	93056		C1	11738493	12832284	1093791		C2	7308851	7398890	90039		C1	21695259	21746870	51611
B4	27103091	27262386	159295		C1	12839978	13243535	403557		C2	7666207	7713997	47790		C1	22062950	22152862	89912
B4	27403957	27422038	18081		C1	13251133	13301168	50035		C2	8054243	8124044	69801		C1	22153669	22209417	55748
B4	27791205	27829476	38271		C1	13303277	13339335	36058		C2	8259614	8363893	104279		C1	22211274	22284526	73252
B4	27945065	28300887	355822		C1	13344012	14358356	1014344		C2	8527777	8646171	118394		C1	22288019	22427963	139944
B4	28330069	28516816	186747		C1	14366466	15344902	978436		C2	8778828	8833985	55157		C1	22431840	22499474	67634
B4	28973526	29364181	390655		C1	15450073	15858535	408462		C2	9573710	9982772	409062		C1	22540606	22571749	31143
B4	29644622	29718463	73841		C1	16724118	16758239	34121		C2	9984412	12212159	2227747		C1	22575342	22635931	60589
B4	30107145	30132636	25491		C1	17713577	17744651	31074		C2	12218668	12677895	459227		C1	22641597	22667714	26117
B4	30332200	30427516	95316		C1	19544613	19652936	108323		C2	12679411	12976575	297164		C1	22668696	22782856	114160
B4	30430696	30468514	37818		C1	20553851	20570179	16328		C2	12978970	13951540	972570		C1	22785324	22943006	157682
B4	32546022	33532080	986058		C1	20824982	20835629	10647		C2	14813209	14843005	29796		C1	22950135	26335440	3385305
B4	34782593	34911988	129395		C1	21695259	21746870	51611		C2	15434569	15552775	118206		C1	26340219	27421973	1081754
B4	35723324	36078676	355352		C1	22142610	22152839	10229		C2	16343715	16369409	25694		C1	27513388	29712307	2198919
B4	37817196	37856092	38896		C1	22153669	22187144	33475		C2	16492592	16621647	129055		C1	30797707	30846787	49080
B4	39133477	39169345	35868		C1	22367648	22399170	31522		C2	16701466	16728989	27523		C1	31316824	31350845	34021
B4	42656786	42670773	13987		C1	22418144	22429002	10858		C2	16748196	16803735	55539		C1	31697732	31760423	62691
B4	42818219	42890819	72600		C1	22575342	22605250	29908		C2	16940351	16966542	26191		C1	31896022	32000873	104851
B4	43187767	43304667	116900		C1	22615718	22635894	20176		C2	17081890	17203258	121368		C1	32181780	32305496	123716
B4	43332707	43448974	116267		C1	22641597	22667581	25984		C2	17758730	17828202	69472		C1	33215827	33688104	472277
B4	43582511	43656435	73924		C1	22668915	22849015	180100		C2	18326596	18428366	101770		C1	34242848	34247516	4668
B4	43691409	43739337	47928		C1	23203938	23237020	33082		C2	18644809	18680490	35681		C1	38303291	38349786	46495
B4	44325872	44533302	207430		C1	23606260	23647620	41360		C2	18912085	18981576	69491		C1	42739381	43493395	754014
B4	44911933	45342379	430446		C1	23744569	23821611	77042		C2	19567688	19656840	89152		C1	43691513	43787132	95619
B4	46068205	46211506	143301		C1	24315072	24371925	56853		C2	20100677	27606483	7505806		C1	45245882	45487341	241459
B4	47548269	47578037	29768		C1	25175611	25367231	191620		C2	29682248	30185237	502989		C1	45549710	45587250	37540
B4	47648655	47658036	9381		C1	25782589	25860597	78008		C2	31571698	31752884	181186		C1	48118923	48195481	76558
B4	47733036	47787625	54589		C1	26031371	26050917	19546		C2	32248737	32675138	426401		C1	52921015	53045455	124440
B4	47940620	48043924	103304		C1	27367776	27408189	40413		C2	33673751	33709689	35938		C1	54163041	54493330	330289
B4	48472714	48686750	214036		C1	27801727	27833141	31414		C2	34795179	34911593	116414		C1	54521599	54647617	126018
B4	48922842	48935373	12531		C1	29213231	29233794	20563		C2	35138646	35160008	21362		C1	55231420	55465442	234022
B4	51832004	51886636	54632		C1	30789467	30846787	57320		C2	35575657	35732753	157096		C1	56241421	56526600	285179
B4	53185549	53637225	451676		C1	31316824	31350845	34021		C2	36793450	36848834	55384		C1	56650277	56879859	229582
B4	53638792	53693187	54395		C1	31698124	31764026	65902		C2	37383083	37829041	445958		C1	57977386	58222978	245592
B4	53737911	54112055	374144		C1	31896022	32000873	104851		C2	38904445	38959986	55541		C1	58325302	58363629	38327
B4	54135419	54664336	528917		C1	32187314	32305496	118182		C2	39145808	39384006	238198		C1	64805232	65022480	217248
B4	54977278	55272723	295445		C1	33208813	33532311	323498		C2	40365423	40553952	188529		C1	65227607	65277827	50220
B4	56097839	56144677	46838		C1	33542960	33687914	144954		C2	41812060	41877007	64947		C1	67704521	68207986	503465
B4	56464345	56545935	81590		C1	34155209	34176476	21267		C2	42853238	42889622	36384		C1	68230830	68408066	177236
B4	56960268	57789478	829210		C1	34242848	34249496	6648		C2	43041593	43087717	46124		C1	68478516	70867120	2388604
B4	58524926	58594866	69940		C1	38283499	38356068	72569		C2	43487136	44117246	630110		C1	70913233	71354584	441351
B4	61791622	62013040	221418		C1	40288893	40488053	199160		C2	44123290	44464871	341581		C1	71535620	72555262	1019642
B4	62045947	62100577	54630		C1	42739381	43582371	842990		C2	45633429	45748329	114900		C1	72597863	74691686	2093823
B4	62359770	62504336	144566		C1	43645541	43787132	141591		C2	45942463	45974906	32443		C1	74741288	74800073	58785
B4	62589693	62652985	63292		C1	45245882	45487341	241459		C2	46445941	46482963	37022		C1	74808239	74946220	137981
B4	63567560	63659457	91897		C1	45520994	45587250	66256		C2	46501551	46552090	50539		C1	74960972	75155262	194290
B4	63788597	63811484	22887		C1	48117666	48193730	76064		C2	48190045	48233467	43422		C1	75156624	75665937	509313
B4	66359378	66464008	104630		C1	51058428	51881019	822591		C2	48847807	49024291	176484		C1	75670737	76126450	455713
B4	66668404	66858933	190529		C1	52054308	52755679	701371		C2	50264712	50371358	106646		C1	76203988	77068254	864266
B4	67154878	67251335	96457		C1	53952145	54074744	122599		C2	50423852	50470059	46207		C1	77183617	77312776	129159
B4	67647349	67720017	72668		C1	54210676	54448352	237676		C2	52432459	52484282	51823		C1	77328496	77781940	453444
B4	69603836	69914072	310236		C1	55043244	55184093	140849		C2	52886988	52910570	23582		C1	77809553	79185484	1375931
B4	69926228	70004458	78230		C1	55569449	55647958	78509		C2	52930160	52945610	15450		C1	79279403	82785536	3506133
B4	71052456	71269111	216655		C1	56245447	56535724	290277		C2	53334083	54213680	879597		C1	82795846	84959948	2164102
B4	74306083	74364776	58693		C1	57249780	57370728	120948		C2	54358744	54367408	8664		C1	84973748	85110335	136587
B4	74407500	74516461	108961		C1	57439176	57464044	24868		C2	54865790	55242217	376427		C1	85384676	87732968	2348292
B4	74768856	75132330	363474		C1	57630540	57682488	51948		C2	55278294	55898298	620004		C1	87754300	90101500	2347200
B4	75982081	76078413	96332		C1	58093069	58208216	115147		C2	56741519	56869627	128108		C1	90106057	90728651	622594
B4	77368390	77432693	64303		C1	58334502	58433169	98667		C2	60538861	60795449	256588		C1	90758243	91513991	755748
B4	78417197	78431745	14548		C1	58856404	59092781	236377		C2	62043705	62145939	102234		C1	91518606	91794559	275953
B4	79153903	79188622	34719		C1	61072869	61116090	43221		C2	66198255	66610977	412722		C1	91832253	93559912	1727659
B4	80014128	80053275	39147		C1	61458664	61565077	106413		C2	66664506	66876077	211571		C1	93585139	93667603	82464
B4	80188144	80424884	236740		C1	62893967	62930334	36367		C2	67410313	67853710	443397		C1	93680828	97008085	3327257
B4	81107482	81161460	53978		C1	63503955	64193849	689894		C2	72213632	73507231	1293599		C1	97009276	98173185	1163909
B4	81328372	81451116	122744		C1	65945761	66424022	478261		C2	75642532	76557215	914683		C1	98240575	99224873	984298
B4	82521314	82576258	54944		C1	66425838	68229655	1803817		C2	77636013	78861457	1225444		C1	99242576	99414394	171818
B4	82661275	83227434	566159		C1	68230830	71350399	3119569		C2	79169581	79198569	28988		C1	99417406	101564442	2147036
B4	83693635	83783707	90072		C1	71529403	74804012	3274609		C2	79623738	79725989	102251		C1	101576036	101778195	202159
B4	83996550	84055675	59125		C1	74808239	74946220	137981		C2	80048078	80094496	46418		C1	102165274	102952890	787616
B4	84149096	84236060	86964		C1	74958594	76434663	1476069		C2	82767423	83283207	515784		C1	102998851	103229725	230874
B4	85540405	85589620	49215		C1	77026890	77316462	289572		C2	84192104	84250514	58410		C1	103558846	104235275	676429
B4	85945751	85968453	22702		C1	77332151	78123543	791392		C2	91278687	91830911	552224		C1	104646141	105763320	1117179
B4	86184450	86617067	432617		C1	79043274	79090391	47117		C2	92265370	92586837	321467		C1	105879610	106008502	128892
B4	86793418	86812124	18706		C1	79506661	79759642	252981		C2	93000701	93042591	41890		C1	106052887	106347417	294530
B4	87061998	87319130	257132		C1	79807379	79878445	71066		C2	93655900	93855193	199293		C1	106455672	106659675	204003
B4	87449303	87525080	75777		C1	80024540	80140336	115796		C2	95088084	95114998	26914		C1	106843643	107008611	164968
B4	87652381	87736786	84405		C1	80860732	80952726	91994		C2	96138878	96164720	25842		C1	107016164	107872785	856621
B4	90034675	90087727	53052		C1	81003050	81123834	120784		C2	96444157	96478465	34308		C1	108022629	108122173	99544
B4	90827756	90947449	119693		C1	82207443	82410494	203051		C2	96734487	97349098	614611		C1	108180177	110141037	1960860
B4	91379940	91572916	192976		C1	82533080	82620508	87428		C2	97521042	97565179	44137		C1	110156025	111829672	1673647
B4	93149972	93193906	43934		C1	83569592	83632954	63362		C2	97756215	97996175	239960		C1	111831291	112293532	462241
B4	94366607	94458680	92073		C1	84990843	85038363	47520		C2	98071091	98122494	51403		C1	112301296	116869856	4568560
B4	94633058	95172700	539642		C1	85512876	85627292	114416		C2	98563731	98749604	185873		C1	117046061	117362833	316772
B4	96695529	96956402	260873		C1	91060082	91533111	473029		C2	98752932	99814602	1061670		C1	117373757	117644513	270756
B4	97444513	97474459	29946		C1	91870697	92064153	193456		C2	100001067	100007549	6482		C1	117644766	119931909	2287143
B4	97497325	97705257	207932		C1	92436329	92560078	123749		C2	100374841	100503116	128275		C1	120084165	120328840	244675
B4	98597783	98633631	35848		C1	93283837	93307048	23211		C2	101912639	101940460	27821		C1	121213526	121326030	112504
B4	100631585	100693237	61652		C1	93901544	94034154	132610		C2	103447428	103545789	98361		C1	121700753	121858028	157275
B4	101082534	101099498	16964		C1	95778928	95823506	44578		C2	104211348	104405067	193719		C1	123459688	123685367	225679
B4	101688095	101912273	224178		C1	96604871	96715967	111096		C2	105247484	105290837	43353		C1	124110925	125030004	919079
B4	102554904	102757549	202645		C1	96734735	96790317	55582		C2	105297323	105347607	50284		C1	125074030	126351592	1277562
B4	102862264	102912236	49972		C1	99616976	99662691	45715		C2	106937033	107174866	237833		C1	126353807	127088921	735114
B4	103453100	103586155	133055		C1	102167694	102276496	108802		C2	107392862	107578067	185205		C1	127099792	127497684	397892
B4	105267140	105384358	117218		C1	102395956	102439032	43076		C2	107623363	107665911	42548		C1	127502451	127815550	313099
B4	105707496	105886558	179062		C1	102768187	102926865	158678		C2	109115094	109155437	40343		C1	127819133	128438317	619184
B4	106404582	106648664	244082		C1	109081724	109088108	6384		C2	109490104	109566936	76832		C1	128537901	130197383	1659482
B4	106800740	106961934	161194		C1	109908394	110050408	142014		C2	110285669	110331385	45716		C1	130230768	131627701	1396933
B4	108137672	108282601	144929		C1	110066242	110138481	72239		C2	110746671	110827117	80446		C1	131638734	138816172	7177438
B4	108532257	108536151	3894		C1	110256396	110395022	138626		C2	111656344	111819974	163630		C1	138823674	143104935	4281261
B4	108712466	108726028	13562		C1	110995037	111029230	34193		C2	112264065	112318569	54504		C1	143107438	144969969	1862531
B4	109721466	109845859	124393		C1	111033395	111088045	54650		C2	113143842	113161298	17456		C1	144975849	146726102	1750253
B4	109977849	110162759	184910		C1	113437422	113474988	37566		C2	113235693	113528022	292329		C1	146739975	147544225	804250
B4	110292658	110400888	108230		C1	113759603	113779677	20074		C2	114062226	114108943	46717		C1	147592170	147817065	224895
B4	110819349	110927758	108409		C1	114346977	114378599	31622		C2	115103105	115121413	18308		C1	147836235	148096414	260179
B4	111617674	111719368	101694		C1	114918836	115091356	172520		C2	115353930	115572798	218868		C1	149239886	149856840	616954
B4	112051886	112093290	41404		C1	115347099	115400808	53709		C2	117343375	117381566	38191		C1	150750987	150783062	32075
B4	112284093	112407999	123906		C1	115486566	115566369	79803		C2	117860662	117883691	23029		C1	151684431	151727862	43431
B4	112447761	112638308	190547		C1	115660352	115714693	54341		C2	118150101	118197054	46953		C1	152921011	153490948	569937
B4	112857989	112874514	16525		C1	116600256	116612600	12344		C2	118486483	118684866	198383		C1	154943874	155047773	103899
B4	112915152	112941227	26075		C1	116625345	116662215	36870		C2	121084390	121858486	774096		C1	155768305	155803558	35253
B4	114171410	114187087	15677		C1	117619112	117696746	77634		C2	122099426	122157425	57999		C1	158511457	163367114	4855657
B4	114218522	114422069	203547		C1	117826063	117909451	83388		C2	123233353	123501947	268594		C1	163441848	164423960	982112
B4	114479381	114728425	249044		C1	117951533	117967072	15539		C2	123502732	123964030	461298		C1	164479971	164839347	359376
B4	114863442	115094653	231211		C1	118179710	118204605	24895		C2	124347581	125098589	751008		C1	164844954	164864666	19712
B4	115202380	115334520	132140		C1	118803857	118839687	35830		C2	125795128	126408973	613845		C1	164886015	164904761	18746
B4	115578096	115639063	60967		C1	119200730	119224396	23666		C2	126859291	127045162	185871		C1	164906242	165002815	96573
B4	115645238	115796816	151578		C1	119718434	119730882	12448		C2	128647194	128663088	15894		C1	165020349	165560583	540234
B4	116178575	116222367	43792		C1	119923002	123814873	3891871		C2	129816666	130072242	255576		C1	165566808	165758808	192000
B4	116483712	116614815	131103		C1	123819479	123868542	49063		C2	131468939	131547869	78930		C1	165760902	167225529	1464627
B4	116953934	117103736	149802		C1	123871287	126351592	2480305		C2	133177949	133258711	80762		C1	167264682	169063905	1799223
B4	117237130	117293205	56075		C1	126353380	127855912	1502532		C2	133766896	133826994	60098		C1	169079197	170648819	1569622
B4	117349904	117406210	56306		C1	127860391	127990662	130271		C2	134332803	134390529	57726		C1	170667994	173886951	3218957
B4	117673102	117697454	24352		C1	127997091	131757904	3760813		C2	134990519	135077015	86496		C1	173897553	176765754	2868201
B4	117726163	117735940	9777		C1	131760374	134441614	2681240		C2	135514661	135568593	53932		C1	176768587	176872654	104067
B4	118010403	118082082	71679		C1	134465459	138817089	4351630		C2	135968534	136024838	56304		C1	177067192	177094804	27612
B4	119654462	119689725	35263		C1	138821180	140567827	1746647		C2	136054384	136188149	133765		C1	177202905	177400908	198003
B4	119776885	119792483	15598		C1	140628534	140859884	231350		C2	136434270	136520586	86316		C1	177454360	177557740	103380
B4	121273500	121326712	53212		C1	140861805	146290868	5429063		C2	137952663	137999506	46843		C1	178009279	178113799	104520
B4	121920001	121947671	27670		C1	146297934	148096962	1799028		C2	138368919	138445765	76846		C1	178450898	178467933	17035
B4	122579055	122590106	11051		C1	149239886	149856840	616954		C2	138611951	139007164	395213		C1	180173661	180297616	123955
B4	122614106	122671570	57464		C1	150737023	150801138	64115		C2	139973707	140009785	36078		C1	180347984	180412065	64081
B4	123321717	123419060	97343		C1	151684368	151727862	43494		C2	140282039	140343338	61299		C1	182299949	182399915	99966
B4	123461310	123812354	351044		C1	152447777	152504075	56298		C2	140486984	140552143	65159		C1	182537984	182560424	22440
B4	124998342	125075852	77510		C1	152908361	153523572	615211		C2	141022246	141106757	84511		C1	183649663	184045382	395719
B4	125299450	125547008	247558		C1	154751319	154778464	27145		C2	141627341	141704552	77211		C1	185082089	185134799	52710
B4	125587190	125591802	4612		C1	154864044	155047773	183729		C2	141902575	141927267	24692		C1	185188238	185258420	70182
B4	125759836	125770637	10801		C1	155582599	155609612	27013		C2	141991681	141996663	4982		C1	185386513	185443342	56829
B4	126084932	126098111	13179		C1	155767112	155809338	42226		C2	142132616	142222781	90165		C1	186038460	186161332	122872
B4	126516709	126597660	80951		C1	156073977	156163594	89617		C2	142613641	142664838	51197		C1	187883617	187970607	86990
B4	128251721	128428734	177013		C1	156362751	156445999	83248		C2	142678403	142975637	297234		C1	188511023	188609633	98610
B4	128491603	128561172	69569		C1	158505914	161474460	2968546		C2	143579662	143658261	78599		C1	189241922	189967683	725761
B4	128590109	128734981	144872		C1	161482766	163333440	1850674		C2	145042497	145113259	70762		C1	189983620	190725940	742320
B4	128859220	129029615	170395		C1	163427890	164849339	1421449		C2	145230801	145412287	181486		C1	190778624	190873719	95095
B4	129698312	129801993	103681		C1	164852876	164879884	27008		C2	146067831	146117019	49188		C1	190987001	191034673	47672
B4	129807776	129898226	90450		C1	164895387	164907439	12052		C2	146138283	149780786	3642503		C1	191647447	191686939	39492
B4	130517883	130525073	7190		C1	164922501	164950282	27781		C2	149784361	150933511	1149150		C1	193185710	193256645	70935
B4	130658603	130692969	34366		C1	164977118	165036374	59256		C2	150966604	150973927	7323		C1	194396439	194515573	119134
B4	130959299	130991176	31877		C1	165036780	165077815	41035		C2	151056664	151070469	13805		C1	194693716	194721097	27381
B4	131040559	131048451	7892		C1	165079414	165560543	481129		C2	151245875	151424591	178716		C1	194824728	194914860	90132
B4	131711298	131836405	125107		C1	165565664	174992105	9426441		C2	151759968	151796192	36224		C1	195290650	195309169	18519
B4	131963048	132015402	52354		C1	174996274	176872654	1876380		C2	151840108	152071368	231260		C1	195391703	195423509	31806
B4	132247895	132309128	61233		C1	177067071	177097339	30268		C2	152243425	152297007	53582		C1	195674907	196230759	555852
B4	132952920	133005106	52186		C1	177198550	177399822	201272		C2	152610275	152675531	65256		C1	196233116	197753482	1520366
B4	133474520	133571391	96871		C1	177453036	177557740	104704		C2	152822920	152874813	51893		C1	197785438	199611223	1825785
B4	133724986	133795665	70679		C1	178007421	178113134	105713		C2	153061156	153090978	29822		C1	199612116	199747608	135492
B4	134089221	134108233	19012		C1	178448579	178467933	19354		C2	153144891	153235921	91030		C1	200952617	201106059	153442
B4	134510109	134628731	118622		C1	178591312	178613326	22014		C2	153336564	153339945	3381		C1	201394036	201414360	20324
B4	135081432	135089198	7766		C1	180173661	180252005	78344		C2	153509076	153548055	38979		C1	203274428	205201322	1926894
B4	135308274	135339085	30811		C1	180343843	180396061	52218		C2	153785054	153814544	29490		C1	205423288	205509191	85903
B4	135719737	135741716	21979		C1	182299949	182399915	99966		C2	154369956	156050985	1681029		C1	205578554	205638380	59826
B4	135743450	135771471	28021		C1	182550384	182560424	10040		D1	1281078	1310928	29850		C1	206310723	206338853	28130
B4	135778809	135793933	15124		C1	183649061	184045382	396321		D1	1489661	1627979	138318		C1	206868722	207078648	209926
B4	136065595	136077843	12248		C1	185086707	185150196	63489		D1	2322128	2358469	36341		C1	207178000	207324490	146490
B4	136349788	136352294	2506		C1	185186255	185249419	63164		D1	2741640	4099601	1357961		C1	207506095	207733845	227750
B4	136477822	136500387	22565		C1	185386513	185443342	56829		D1	4165928	4248462	82534		C1	208161907	208270868	108961
B4	136599508	136752736	153228		C1	185622484	185668002	45518		D1	4311515	4369726	58211		C1	208702989	208724013	21024
B4	137154323	137183453	29130		C1	186037658	186161332	123674		D1	4433722	4504239	70517		C1	209556430	209593783	37353
B4	137206010	137353762	147752		C1	186364254	186385323	21069		D1	4619721	4754428	134707		C1	209906161	212220093	2313932
B4	137912038	137937207	25169		C1	187548825	187564405	15580		D1	4808717	5210056	401339		C1	212228728	213140330	911602
B4	137991388	138042240	50852		C1	188308488	189967683	1659195		D1	5228142	5339347	111205		C1	213229431	214589903	1360472
B4	138047783	138216701	168918		C1	189983505	190043074	59569		D1	5438560	5535210	96650		C1	214752072	214764920	12848
B4	138408101	138426030	17929		C1	190048909	190290777	241868		D1	5608325	11660911	6052586		C1	214918587	214938939	20352
B4	138484857	138505528	20671		C1	190316510	191040101	723591		D1	11967444	12227366	259922		C1	215109047	215133985	24938
B4	139512403	139548096	35693		C1	193727291	193807649	80358		D1	13256654	13295212	38558		C1	215618109	215728928	110819
B4	139671877	139688902	17025		C1	193863453	193897302	33849		D1	13371199	14961257	1590058		C1	216032667	216072190	39523
C1	127128	425253	298125		C1	194367045	194494347	127302		D1	15506122	15526326	20204		C1	216182615	216202087	19472
C1	440148	503338	63190		C1	196965194	197045262	80068		D1	15856479	15867225	10746		C1	216278354	216331750	53396
C1	660801	690342	29541		C1	197353210	197462628	109418		D1	16051775	16208139	156364		C1	216935227	216957529	22302
C1	1363865	1397145	33280		C1	197544537	198293527	748990		D1	16212046	16234841	22795		C1	217076914	217096916	20002
C1	2019018	2157791	138773		C1	199456882	199532284	75402		D1	16553426	16585728	32302		C1	217857787	217912525	54738
C1	2437378	2515618	78240		C1	200003876	200080552	76676		D1	16784918	16812300	27382		C1	218099582	218163838	64256
C1	2715100	2722885	7785		C1	200624695	200651378	26683		D1	17007433	17044989	37556		C1	218680209	218695984	15775
C1	3140153	3166217	26064		C1	201072607	201157017	84410		D1	17842463	17878855	36392		C1	218707976	218743721	35745
C1	3210672	3224643	13971		C1	201306064	201345825	39761		D1	18342617	18394724	52107		C2	248461	967614	719153
C1	3396327	3482580	86253		C1	201858031	201942137	84106		D1	18570453	18589594	19141		C2	968595	1868052	899457
C1	3579702	3655950	76248		C1	203354881	203437160	82279		D1	18874524	18900812	26288		C2	1868617	1896677	28060
C1	3895774	3952153	56379		C1	203446266	203491343	45077		D1	19075283	19193228	117945		C2	1913525	1933224	19699
C1	4540775	4557028	16253		C1	203522349	203559794	37445		D1	19691357	19721066	29709		C2	1945964	1974529	28565
C1	4993081	5009869	16788		C1	203910734	203919630	8896		D1	20134288	20270471	136183		C2	1992479	2493708	501229
C1	5521824	5692735	170911		C1	204049240	204154345	105105		D1	20489310	20516470	27160		C2	2496167	2588623	92456
C1	6158841	6170223	11382		C1	204337622	204362318	24696		D1	20947797	21077365	129568		C2	2596668	3028731	432063
C1	6557400	6571929	14529		C1	205053577	205083596	30019		D1	21126960	21289253	162293		C2	3029403	3161943	132540
C1	7333248	7372595	39347		C1	205201684	205945678	743994		D1	21305695	21355884	50189		C2	3444158	3449855	5697
C1	7626121	7717422	91301		C1	205953978	207365483	1411505		D1	21934261	22012329	78068		C2	4067643	4105304	37661
C1	8224602	8324891	100289		C1	208027677	208056413	28736		D1	22236164	22294444	58280		C2	4153224	4240894	87670
C1	9226984	9274458	47474		C1	208758336	209071870	313534		D1	22418972	22470308	51336		C2	4807329	4853855	46526
C1	9358551	9416661	58110		C1	209397878	209429026	31148		D1	22502588	22573758	71170		C2	4973606	4977825	4219
C1	9425971	9452589	26618		C1	209484390	209504900	20510		D1	22772757	22907493	134736		C2	4998664	5043490	44826
C1	9557966	9748002	190036		C1	209637838	209731041	93203		D1	22931228	23023247	92019		C2	5319959	5362323	42364
C1	10540811	10669612	128801		C1	213145486	213401006	255520		D1	23879119	23914963	35844		C2	5883931	5950853	66922
C1	11034247	11074660	40413		C1	213660229	213822012	161783		D1	25096212	25218122	121910		C2	5963992	6019474	55482
C1	11648227	11733408	85181		C1	214062677	214129938	67261		D1	26014986	26136509	121523		C2	6242661	6341788	99127
C1	12019793	12024796	5003		C1	214179646	214202943	23297		D1	26628866	26745635	116769		C2	6725126	6736156	11030
C1	12060008	12074229	14221		C1	214292488	214315782	23294		D1	30196476	30527606	331130		C2	6997864	7046857	48993
C1	12222986	12368022	145036		C1	214433141	214461460	28319		D1	33264889	33281981	17092		C2	7263345	7288988	25643
C1	12384000	12399033	15033		C1	214752072	214781314	29242		D1	36890910	43602169	6711259		C2	7299376	7308693	9317
C1	12534974	12570513	35539		C1	214918587	214938939	20352		D1	43605704	49089983	5484279		C2	7478477	7497183	18706
C1	12949954	13003781	53827		C1	215110498	215132524	22026		D1	49092538	53551115	4458577		C2	8341719	8659258	317539
C1	13081959	13091348	9389		C1	215620625	215728928	108303		D1	53879033	56683352	2804319		C2	8939854	9244547	304693
C1	13148963	13172923	23960		C1	216032667	216072190	39523		D1	56689057	56780311	91254		C2	10009376	10054093	44717
C1	13428848	13471654	42806		C1	216180520	216202087	21567		D1	56781933	56861859	79926		C2	10084223	10122660	38437
C1	13607328	13700416	93088		C1	216291060	216343608	52548		D1	56865785	59787537	2921752		C2	10208038	10259817	51779
C1	13910221	14002268	92047		C1	216936645	216957529	20884		D1	59795658	60368430	572772		C2	10410284	10465658	55374
C1	14429660	14475282	45622		C1	217069542	217097758	28216		D1	60370560	60911289	540729		C2	10675038	10699790	24752
C1	14671510	14790366	118856		C1	217873294	217911430	38136		D1	60941522	61718831	777309		C2	10835878	10894308	58430
C1	16609350	19202992	2593642		C1	218099582	218163838	64256		D1	61855417	61969702	114285		C2	11994483	12063999	69516
C1	19210519	21765672	2555153		C1	218680209	218695984	15775		D1	62131450	63737594	1606144		C2	12218668	12526189	307521
C1	21767937	21964564	196627		C1	218707953	218743854	35901		D1	63764937	65091509	1326572		C2	15168363	15209828	41465
C1	21967989	21994897	26908		C2	1160410	1216572	56162		D1	65106175	67174292	2068117		C2	15409624	15430895	21271
C1	22000689	22056199	55510		C2	1381919	1400472	18553		D1	67184097	69977912	2793815		C2	15441855	15505264	63409
C1	22142517	22195819	53302		C2	1987838	1991677	3839		D1	69982309	70043374	61065		C2	16748196	16791578	43382
C1	22367648	22399170	31522		C2	2020471	2540944	520473		D1	70060835	71768442	1707607		C2	16803748	16865518	61770
C1	22416125	22430061	13936		C2	2778215	2848897	70682		D1	71980910	72011188	30278		C2	16942229	16964233	22004
C1	22430814	22440795	9981		C2	2933242	3006712	73470		D1	73408196	73521886	113690		C2	17702811	17755021	52210
C1	22559529	22667581	108052		C2	3444158	3450278	6120		D1	74469315	74524082	54767		C2	17781608	17828202	46594
C1	22668915	23003943	335028		C2	4066780	4112756	45976		D1	74590404	74999974	409570		C2	17926703	17959905	33202
C1	23309863	23340893	31030		C2	4169570	4240894	71324		D1	75517534	75533527	15993		C2	17977075	18076240	99165
C1	23356588	23380820	24232		C2	4807330	4853855	46525		D1	75782101	75832617	50516		C2	18648674	18681548	32874
C1	24753677	24763114	9437		C2	4973835	4976521	2686		D1	75907005	76008398	101393		C2	19719441	19736116	16675
C1	25086148	25153719	67571		C2	4998664	5040293	41629		D1	76944695	77094110	149415		C2	19811523	20095521	283998
C1	25794965	25881053	86088		C2	5319248	5362420	43172		D1	77285290	77295743	10453		C2	20559715	20571045	11330
C1	27057604	27082366	24762		C2	5883931	5950853	66922		D1	78200362	78232810	32448		C2	20771214	20873541	102327
C1	27157891	27342674	184783		C2	5963992	6019474	55482		D1	78852786	78874439	21653		C2	22034766	22314616	279850
C1	27778638	27796298	17660		C2	6242790	6342200	99410		D1	79142240	79187809	45569		C2	22449930	22547044	97114
C1	28419623	28470624	51001		C2	6823526	6829750	6224		D1	79533200	79581935	48735		C2	22739130	22848612	109482
C1	28615684	28730862	115178		C2	6931916	6985235	53319		D1	81171783	81653225	481442		C2	23454634	23486949	32315
C1	29031799	29568340	536541		C2	7409255	7430588	21333		D1	81661411	83728658	2067247		C2	24197028	24210572	13544
C1	30163478	30234995	71517		C2	7550552	7630068	79516		D1	83730836	85715700	1984864		C2	24570846	24599394	28548
C1	30791362	30846787	55425		C2	7808430	7820590	12160		D1	85745516	87413281	1667765		C2	25087277	25231359	144082
C1	31318907	31351443	32536		C2	8537354	8618277	80923		D1	87422957	89203680	1780723		C2	25603833	25720344	116511
C1	31698124	31764026	65902		C2	8879201	8900089	20888		D1	89213976	91150126	1936150		C2	25726296	25800211	73915
C1	31896022	32001474	105452		C2	9792972	9955646	162674		D1	91153960	97437166	6283206		C2	28595031	28860854	265823
C1	32181780	32305496	123716		C2	10158772	10173878	15106		D1	97438752	98998136	1559384		C2	29744362	29917546	173184
C1	33208813	33631392	422579		C2	10410284	10465658	55374		D1	99105825	99439521	333696		C2	32116266	32190937	74671
C1	34183402	34202344	18942		C2	10675038	10714465	39427		D1	99475648	99823091	347443		C2	32289120	32362105	72985
C1	34590293	34645954	55661		C2	10834986	10893202	58216		D1	99823632	99856944	33312		C2	33201927	33238399	36472
C1	37158421	37424604	266183		C2	11989842	12063999	74157		D1	99858094	100314350	456256		C2	33303806	33499680	195874
C1	38038320	39672897	1634577		C2	12193117	12526189	333072		D1	100331273	100435911	104638		C2	35368057	35681796	313739
C1	39818554	41359097	1540543		C2	13670524	13701538	31014		D1	100445322	100477935	32613		C2	35689311	35790767	101456
C1	41368003	45441562	4073559		C2	13814739	13853004	38265		D1	100487133	100659114	171981		C2	37407245	37832121	424876
C1	45464617	48411364	2946747		C2	14094334	14155765	61431		D1	100672750	102265089	1592339		C2	38934984	38958561	23577
C1	49507724	49536374	28650		C2	14306821	14453129	146308		D1	102292405	102965894	673489		C2	39121586	39227502	105916
C1	49984988	50001663	16675		C2	14633027	14636922	3895		D1	102968532	103259423	290891		C2	40483425	40555170	71745
C1	50284288	50321107	36819		C2	14999792	15029448	29656		D1	103260901	104711940	1451039		C2	41811113	41876872	65759
C1	51320685	51793188	472503		C2	15166025	15211327	45302		D1	104718893	105322255	603362		C2	43042142	43087939	45797
C1	52054364	52754976	700612		C2	15410169	15430278	20109		D1	105323007	105911999	588992		C2	43487908	43913935	426027
C1	53971984	54074744	102760		C2	15441855	15505014	63159		D1	106008019	106040735	32716		C2	43927081	44464871	537790
C1	54210676	54448356	237680		C2	16090534	16216989	126455		D1	106135660	106147504	11844		C2	45643234	45782488	139254
C1	55051569	55206659	155090		C2	16748196	16791320	43124		D1	106196234	106375454	179220		C2	45937990	45975305	37315
C1	55569449	55648754	79305		C2	16803745	16865518	61773		D1	107231439	107577033	345594		C2	46501565	46556935	55370
C1	56245447	56526600	281153		C2	16942229	16964504	22275		D1	107595454	107663457	68003		C2	48190045	48233467	43422
C1	56639938	56671955	32017		C2	17205575	17213386	7811		D1	107669139	107881385	212246		C2	48877357	49025492	148135
C1	57151995	57370728	218733		C2	17702811	17755021	52210		D1	107947947	108215673	267726		C2	50319882	50370817	50935
C1	57636694	57682488	45794		C2	17794600	17828202	33602		D1	108578177	108612785	34608		C2	52887425	52911018	23593
C1	58092200	58524547	432347		C2	17926356	17959905	33549		D1	108670228	108689697	19469		C2	52930562	52942857	12295
C1	58856404	59092781	236377		C2	17976559	18075154	98595		D1	108729688	108742867	13179		C2	53334083	54213680	879597
C1	61071400	61102402	31002		C2	18648674	18681548	32874		D1	109342666	109359493	16827		C2	54357867	54368994	11127
C1	61458664	61565077	106413		C2	19715856	19736625	20769		D1	109722283	109774468	52185		C2	54862822	55238426	375604
C1	63320614	63463612	142998		C2	19743766	19752834	9068		D1	110036601	110137119	100518		C2	55276719	55898298	621579
C1	63753713	63805304	51591		C2	19811377	20095521	284144		D1	110146203	110639643	493440		C2	56737377	56867358	129981
C1	64756406	64804646	48240		C2	20112492	20116040	3548		D1	110643020	111571706	928686		C2	60554204	60795449	241245
C1	65970678	66098743	128065		C2	20559422	20571045	11623		D1	111579126	111740417	161291		C2	62043674	62143448	99774
C1	67270729	67549949	279220		C2	20771214	20870237	99023		D1	111741061	111791736	50675		C2	66630260	66876666	246406
C1	69448724	69590402	141678		C2	22050150	22305155	255005		D1	111810604	112416550	605946		C2	67411622	67853315	441693
C1	70800786	70889797	89011		C2	22399786	22432517	32731		D1	112460578	112518061	57483		C2	72213684	73501818	1288134
C1	71725589	71810880	85291		C2	22448187	22546127	97940		D1	112539097	112907064	367967		C2	75642532	75838338	195806
C1	73261624	73335043	73419		C2	22732818	22848612	115794		D1	112913040	112992556	79516		C2	75844218	76540555	696337
C1	75958833	76018422	59589		C2	23454612	23485661	31049		D1	112994254	113239347	245093		C2	77635382	78607172	971790
C1	76477978	76649277	171299		C2	24196818	24206689	9871		D1	113261486	113689657	428171		C2	78609642	78894548	284906
C1	76904602	77025124	120522		C2	24295445	24302091	6646		D2	723581	728835	5254		C2	80040415	80095256	54841
C1	78558878	78929196	370318		C2	24570844	24609588	38744		D2	898862	959047	60185		C2	80326942	80479254	152312
C1	79508565	79759642	251077		C2	24677805	24726418	48613		D2	1278543	1321140	42597		C2	85154206	85309980	155774
C1	81651044	81788693	137649		C2	25087277	25231359	144082		D2	1493289	1520044	26755		C2	86545765	86655688	109923
C1	82202093	82620508	418415		C2	25602918	25800211	197293		D2	1954519	1988366	33847		C2	86665866	87056294	390428
C1	84990843	85038363	47520		C2	28593876	28860854	266978		D2	1994452	2087451	92999		C2	89677545	89814289	136744
C1	85530855	85628715	97860		C2	29744186	29920997	176811		D2	3571053	3727688	156635		C2	90415324	90530117	114793
C1	87169581	87307175	137594		C2	32257689	32361270	103581		D2	4022760	4028408	5648		C2	92126011	92208131	82120
C1	87701491	87815468	113977		C2	33199882	33239616	39734		D2	4555777	4612249	56472		C2	93002384	93051254	48870
C1	88001713	88854740	853027		C2	33251154	33614499	363345		D2	5109640	5120784	11144		C2	93117111	93361148	244037
C1	92566043	92615028	48985		C2	35367478	35790767	423289		D2	5127246	5153789	26543		C2	93438207	93490289	52082
C1	93044369	93353651	309282		C2	37056857	37608445	551588		D2	5443226	5494152	50926		C2	93639273	93855193	215920
C1	93713768	94253243	539475		C2	38743978	38843971	99993		D2	5515278	5573321	58043		C2	94497637	94525374	27737
C1	94401329	94443118	41789		C2	39075565	39321079	245514		D2	5746906	5798737	51831		C2	95276666	95360483	83817
C1	94930585	95122212	191627		C2	39354908	39536119	181211		D2	5928190	5941107	12917		C2	97756215	97996175	239960
C1	97813992	97832104	18112		C2	39565470	39610409	44939		D2	6247830	6274246	26416		C2	98567316	99693574	1126258
C1	102164543	102276496	111953		C2	39795771	39812269	16498		D2	6774881	6821672	46791		C2	99697429	99804242	106813
C1	102382644	102439032	56388		C2	39900432	40087075	186643		D2	6945793	7191785	245992		C2	100290285	100501738	211453
C1	102768187	102926865	158678		C2	41545302	41663910	118608		D2	7341279	7356662	15383		C2	101891133	101940460	49327
C1	109051686	109164113	112427		C2	42566883	42684873	117990		D2	8603212	8622006	18794		C2	103454773	103579813	125040
C1	111095008	111146285	51277		C2	43383976	43402650	18674		D2	8649321	8664093	14772		C2	104211349	104405562	194213
C1	111593231	111730397	137166		C2	43931626	44024268	92642		D2	8692165	8739986	47821		C2	105249234	105290837	41603
C1	112376084	112401504	25420		C2	44792290	44912133	119843		D2	9843978	9880581	36603		C2	106916328	107149904	233576
C1	112891084	112994402	103318		C2	48547604	48700243	152639		D2	10407231	10415287	8056		C2	107388403	107582465	194062
C1	113004933	113025126	20193		C2	51130662	51195923	65261		D2	10433051	10466642	33591		C2	109115598	109155437	39839
C1	113449231	113496471	47240		C2	52758564	52886835	128271		D2	10697428	10977473	280045		C2	109489616	109566936	77320
C1	113790676	113810509	19833		C2	54357867	54367463	9596		D2	11234180	11406324	172144		C2	110286727	110331385	44658
C1	114394454	114428290	33836		C2	55100678	55164968	64290		D2	11888677	11939849	51172		C2	111656344	111834868	178524
C1	114888983	115111337	222354		C2	55306021	55336179	30158		D2	12181001	12193302	12301		C2	112264065	112318304	54239
C1	115403400	115794484	391084		C2	55416714	55985956	569242		D2	12321785	12339763	17978		C2	113149286	113160579	11293
C1	115833984	115868588	34604		C2	56744697	56900679	155982		D2	12675866	12771570	95704		C2	113235018	113528475	293457
C1	115881155	115946379	65224		C2	57374717	57387172	12455		D2	12992439	13078509	86070		C2	114071102	114108943	37841
C1	116697649	116770406	72757		C2	57837869	57878795	40926		D2	13343504	13374303	30799		C2	115106282	115121413	15131
C1	117225746	117402848	177102		C2	59890511	61647528	1757017		D2	13707096	13728630	21534		C2	115371379	115533203	161824
C1	117548645	117644513	95868		C2	63040156	63351132	310976		D2	13992755	14030386	37631		C2	115541854	115573772	31918
C1	117644766	117793218	148452		C2	63664223	63717765	53542		D2	14541663	14837744	296081		C2	117865354	117883691	18337
C1	119467073	119545966	78893		C2	64256983	64572190	315207		D2	15005380	15147129	141749		C2	118146810	118197937	51127
C1	119598391	119720741	122350		C2	64724273	64791743	67470		D2	15193703	15432664	238961		C2	118479660	118684866	205206
C1	120021207	120081858	60651		C2	66444438	66641691	197253		D2	15948800	16349454	400654		C2	121084390	121277881	193491
C1	121731052	121774843	43791		C2	67890576	67966035	75459		D2	16562277	16577272	14995		C2	121290699	121858486	567787
C1	121926038	122246467	320429		C2	69410404	69470476	60072		D2	16597133	16860545	263412		C2	122099426	122154695	55269
C1	123274345	123462747	188402		C2	69997581	70216159	218578		D2	17350646	17380121	29475		C2	123241411	123528323	286912
C1	124149084	124285728	136644		C2	70943138	70974054	30916		D2	17997905	18282357	284452		C2	123554430	123904092	349662
C1	124303986	124392160	88174		C2	72946668	73089490	142822		D2	18317163	18397820	80657		C2	124347196	125011671	664475
C1	127014031	127368014	353983		C2	75058835	75241664	182829		D2	18784892	18808214	23322		C2	125695906	126420403	724497
C1	127673467	127816233	142766		C2	76561331	76679607	118276		D2	18812069	19116072	304003		C2	126859291	127054412	195121
C1	129102287	129240098	137811		C2	77783931	77825055	41124		D2	19377501	19405138	27637		C2	128651764	128663088	11324
C1	129493075	129884880	391805		C2	78770012	79817355	1047343		D2	19448947	19704027	255080		C2	129761733	129784016	22283
C1	130189352	130245716	56364		C2	79820763	80664646	843883		D2	19811661	19861571	49910		C2	129808998	130072242	263244
C1	132627162	132843029	215867		C2	80729401	82225429	1496028		D2	19863496	19951709	88213		C2	133171641	133258711	87070
C1	134792429	134829088	36659		C2	82258025	82375181	117156		D2	20594454	20674470	80016		C2	133766094	133831074	64980
C1	136592246	136753168	160922		C2	82395498	82600495	204997		D2	20795709	20925191	129482		C2	134986885	135076632	89747
C1	138380847	138390714	9867		C2	82603715	82668563	64848		D2	21139592	21201318	61726		C2	135521851	135557300	35449
C1	138410876	138427940	17064		C2	82713003	83403893	690890		D2	21848438	21867140	18702		C2	135969525	136037210	67685
C1	140328341	140561442	233101		C2	83407326	85624270	2216944		D2	22246770	22351580	104810		C2	136054384	136188478	134094
C1	142183246	142387078	203832		C2	85636257	85883411	247154		D2	22389747	22937323	547576		C2	136404165	136520586	116421
C1	142434340	142461987	27647		C2	85913202	86461831	548629		D2	23014094	23093510	79416		C2	137951330	138033951	82621
C1	143125158	143274646	149488		C2	86468613	86886317	417704		D2	23719483	23798625	79142		C2	138368919	138447098	78179
C1	143306743	143342140	35397		C2	86976106	88386747	1410641		D2	24325618	24361978	36360		C2	138612731	138743268	130537
C1	143714989	144247543	532554		C2	88397288	92589954	4192666		D2	24897276	24927010	29734		C2	138877169	139001347	124178
C1	144545471	144571346	25875		C2	93319672	93435965	116293		D2	26005616	26075953	70337		C2	139971924	140009785	37861
C1	144956203	145534480	578277		C2	93655900	93825616	169716		D2	26750219	26822199	71980		C2	140295661	140343338	47677
C1	145895302	146063934	168632		C2	94503565	94526529	22964		D2	27450406	27565461	115055		C2	140486984	140552143	65159
C1	146212610	146481748	269138		C2	94537140	94717862	180722		D2	27672674	27845727	173053		C2	141021338	141108980	87642
C1	146637042	146736731	99689		C2	94748016	94780882	32866		D2	28616232	28692746	76514		C2	141627341	141704552	77211
C1	146871471	149245383	2373912		C2	94849000	94887823	38823		D2	29348519	29443208	94689		C2	142132616	142222781	90165
C1	149774134	149828782	54648		C2	95771977	95895326	123349		D2	30384176	30404694	20518		C2	142632449	142664838	32389
C1	149888710	150091950	203240		C2	96138242	96205243	67001		D2	30840155	32242940	1402785		C2	142678403	142976412	298009
C1	150811543	150839039	27496		C2	96480039	96545778	65739		D2	32356636	33989499	1632863		C2	143585569	143658261	72692
C1	151273478	151287116	13638		C2	97406267	97423363	17096		D2	33991287	35000541	1009254		C2	144110946	144312399	201453
C1	151445609	151518877	73268		C2	97898372	98120904	222532		D2	35023695	36392337	1368642		C2	145042497	145113259	70762
C1	151732265	151822598	90333		C2	98497255	99078079	580824		D2	36522406	36529871	7465		C2	145229675	145412675	183000
C1	152156959	152504075	347116		C2	99554194	99582645	28451		D2	37375383	37401737	26354		C2	146067831	146117533	49702
C1	152742654	152870599	127945		C2	100393967	100421837	27870		D2	38269863	38319686	49823		C2	146598802	146607856	9054
C1	154318828	154333169	14341		C2	101577859	101584375	6516		D2	39791346	39823942	32596		C2	147548147	147569804	21657
C1	154585196	154778464	193268		C2	101795694	101818211	22517		D2	40160592	40434425	273833		C2	148341774	148353400	11626
C1	154864044	155043675	179631		C2	102433995	102459576	25581		D2	40481630	40490718	9088		C2	148367869	148378488	10619
C1	155126518	155249625	123107		C2	102730138	102774590	44452		D2	40578831	40785410	206579		C2	149268153	149281281	13128
C1	155461928	155514617	52689		C2	103026611	103325975	299364		D2	40869884	40896711	26827		C2	149387994	149433422	45428
C1	155923740	156166672	242932		C2	104003087	104126526	123439		D2	40926403	40970043	43640		C2	149977310	150010618	33308
C1	158063327	158212985	149658		C2	104150109	104169541	19432		D2	41678831	41716286	37455		C2	150772135	150797496	25361
C1	158465597	158562532	96935		C2	104520795	104893204	372409		D2	43984893	44040874	55981		C2	150811138	150892891	81753
C1	158655478	158735183	79705		C2	104907322	104999373	92051		D2	44060808	44240717	179909		C2	150979773	151076772	96999
C1	160588632	160977671	389039		C2	105227968	105866254	638286		D2	46012607	46060126	47519		C2	151458753	151473178	14425
C1	161044857	161257832	212975		C2	105931673	106001800	70127		D2	46263110	46309704	46594		C2	151692566	151708277	15711
C1	162146744	162223462	76718		C2	107251421	107324031	72610		D2	46670717	46775023	104306		C2	151840298	151902023	61725
C1	163952754	163996508	43754		C2	107498730	107529774	31044		D2	47704318	47805191	100873		C2	152141647	152166185	24538
C1	164841623	164902727	61104		C2	108443322	108555249	111927		D2	48370412	48424070	53658		C2	152270340	152297007	26667
C1	164903798	165046186	142388		C2	109352247	109389071	36824		D2	48793963	48815012	21049		C2	152676173	152713938	37765
C1	166146757	166295954	149197		C2	109438199	109845350	407151		D2	48921402	49000171	78769		C2	152875719	152902490	26771
C1	167240410	167337894	97484		C2	109847246	110339334	492088		D2	49086936	49096432	9496		C2	152967890	152994886	26996
C1	167637307	167968944	331637		C2	110502921	110537866	34945		D2	49121963	49186368	64405		C2	153062577	153115268	52691
C1	168037472	168109433	71961		C2	110681737	111090513	408776		D2	49329151	49517087	187936		C2	153266000	153269628	3628
C1	169091094	169237127	146033		C2	111249111	111395209	146098		D2	49623139	49742661	119522		C2	154302181	154341431	39250
C1	169828102	169910602	82500		C2	112326559	112497395	170836		D2	50210595	50289637	79042		C2	154409937	154720077	310140
C1	169981906	170317476	335570		C2	113093667	113143055	49388		D2	50344847	50856227	511380		C2	154946871	154966335	19464
C1	170435168	170464129	28961		C2	113631730	113768022	136292		D2	51317512	51448491	130979		C2	155444557	155522113	77556
C1	171032107	171094607	62500		C2	113961134	114040509	79375		D2	51959836	52177004	217168		C2	155601821	155625510	23689
C1	171903096	171983806	80710		C2	114451540	114579744	128204		D2	52293325	52848054	554729		D1	317578	323015	5437
C1	173114694	173139093	24399		C2	115753910	115855522	101612		D2	52899071	53294100	395029		D1	691678	787063	95385
C1	173291302	173464746	173444		C2	117228057	117258553	30496		D2	53330438	53984291	653853		D1	1235120	1281078	45958
C1	173590524	173615969	25445		C2	117498755	117556277	57522		D2	54757880	54830385	72505		D1	2433484	2459045	25561
C1	174050407	174138589	88182		C2	117577511	117591223	13712		D2	55146351	55204952	58601		D1	3097685	3248743	151058
C1	174368708	174424099	55391		C2	118121794	118137136	15342		D2	55332187	55363148	30961		D1	4442365	4467166	24801
C1	174542853	174609508	66655		C2	118172894	118206804	33910		D2	56366797	56422011	55214		D1	6739076	6759397	20321
C1	174756675	174818661	61986		C2	119648878	119697814	48936		D2	56982030	56997428	15398		D1	6764070	6834343	70273
C1	175422026	175732340	310314		C2	120053173	120548394	495221		D2	58466345	58514981	48636		D1	7111394	7278753	167359
C1	176044090	176061580	17490		C2	120758875	120813800	54925		D2	58993797	59077811	84014		D1	8006273	8043766	37493
C1	176211359	176286252	74893		C2	121091730	121605236	513506		D2	59095066	59189140	94074		D1	9954133	9983622	29489
C1	176356327	176382039	25712		C2	121634222	121816665	182443		D2	59559002	59596492	37490		D1	10464980	10520628	55648
C1	176482363	176695792	213429		C2	122264101	122633546	369445		D2	59673945	59811414	137469		D1	10698730	10794387	95657
C1	177113807	177217682	103875		C2	122732005	122865807	133802		D2	61249230	61282278	33048		D1	11367183	11456444	89261
C1	177333049	177484875	151826		C2	123486580	123542639	56059		D2	61635153	61780007	144854		D1	11788815	11868720	79905
C1	177497827	177506653	8826		C2	123785898	123829843	43945		D2	62125229	62245302	120073		D1	11961939	12227366	265427
C1	177939130	177994665	55535		C2	124158893	124347115	188222		D2	62983916	63132980	149064		D1	13371199	13809244	438045
C1	178071994	178080088	8094		C2	124676471	124751859	75388		D2	63987146	64648009	660863		D1	15002307	15015220	12913
C1	178349842	178513346	163504		C2	126149690	126343643	193953		D2	65244356	65968286	723930		D1	15408560	15527049	118489
C1	178707430	178825548	118118		C2	126493377	126728861	235484		D2	66767120	66836413	69293		D1	15817375	15893360	75985
C1	179025669	179105551	79882		C2	126855743	126970645	114902		D2	66848710	66928429	79719		D1	15923811	15958975	35164
C1	179200329	179210805	10476		C2	127016043	127086277	70234		D2	67097293	67140706	43413		D1	16210451	16234841	24390
C1	179266460	179324880	58420		C2	127181243	127232870	51627		D2	67983792	68028018	44226		D1	16512491	16532900	20409
C1	179811103	180307549	496446		C2	130918808	130953027	34219		D2	69825461	69870044	44583		D1	16700722	16784706	83984
C1	180588759	180643768	55009		C2	133785219	133798361	13142		D2	70201444	70307163	105719		D1	17320907	17343474	22567
C1	180680700	180775930	95230		C2	134018383	134063615	45232		D2	70366409	70658820	292411		D1	17647159	17684615	37456
C1	182561240	182570574	9334		C2	134590917	134608576	17659		D2	70876178	71114939	238761		D1	17693982	17712460	18478
C1	183327675	183540377	212702		C2	135317002	143190375	7873373		D2	71506129	71529646	23517		D1	17955644	18215093	259449
C1	184202346	184288348	86002		C2	143194275	145910948	2716673		D2	71599354	71626202	26848		D1	18218655	18340446	121791
C1	185108313	185364600	256287		C2	145912159	147809841	1897682		D2	72370020	72430637	60617		D1	18379674	18525717	146043
C1	186207860	186231996	24136		C2	147814032	149780786	1966754		D2	72495323	72544974	49651		D1	19120348	19214606	94258
C1	187656572	187699427	42855		C2	149784361	151152164	1367803		D2	73262657	73327274	64617		D1	19296833	19363962	67129
C1	187814529	187833898	19369		C2	151201757	151227140	25383		D2	73750867	73776367	25500		D1	19415166	19420369	5203
C1	188036851	188096838	59987		C2	151840108	151940025	99917		D2	74261636	74335549	73913		D1	19656998	22223884	2566886
C1	188170194	188498485	328291		C2	151993368	152029511	36143		D2	74895573	74954833	59260		D1	22303351	25008611	2705260
C1	188795931	188821718	25787		C2	152124814	152163575	38761		D2	75868223	75883499	15276		D1	25010001	25202752	192751
C1	190430457	190464059	33602		C2	152808884	152869535	60651		D2	76489353	76518236	28883		D1	25206457	25847956	641499
C1	191323671	191345147	21476		C2	153090982	153106759	15777		D2	76954954	77039933	84979		D1	25902633	26125593	222960
C1	191738603	191801472	62869		C2	153282733	153292508	9775		D2	77154312	77213413	59101		D1	26128880	30473283	4344403
C1	195045174	195093124	47950		C2	153347475	153468902	121427		D2	77467246	77822900	355654		D1	30521488	30622940	101452
C1	195290650	195306302	15652		C2	153675541	153699290	23749		D2	78517792	78567527	49735		D1	30686694	31022751	336057
C1	196530037	196680058	150021		C2	153701289	153707864	6575		D2	78746861	78764268	17407		D1	31140410	31565996	425586
C1	196949055	197123892	174837		C2	153862530	153877859	15329		D2	78859825	78898668	38843		D1	31677881	31988339	310458
C1	197229543	197244875	15332		C2	154234056	154266746	32690		D2	79783135	79866240	83105		D1	32328138	34196835	1868697
C1	197377354	197448100	70746		C2	154718153	154765446	47293		D2	80199347	80270160	70813		D1	34213390	34749149	535759
C1	197827218	197924196	96978		C2	155183925	155256614	72689		D2	80359242	80499386	140144		D1	34760755	36437931	1677176
C1	198101904	198213991	112087		C2	155267726	155368577	100851		D2	80700987	80726628	25641		D1	36441983	36893709	451726
C1	198317565	198449905	132340		C2	155404733	155530982	126249		D2	80769398	81226475	457077		D1	38494662	38564714	70052
C1	198475403	198490216	14813		C2	155565520	155577308	11788		D2	81250268	81356597	106329		D1	39788025	39886675	98650
C1	198780005	198797732	17727		C2	156472421	156530153	57732		D2	81954436	81988116	33680		D1	44211323	44294374	83051
C1	198837010	198933966	96956		C2	156778555	156807254	28699		D2	82243793	82416518	172725		D1	44674402	44788346	113944
C1	199408200	199426589	18389		C2	156961263	157081639	120376		D2	82418606	83111612	693006		D1	44825855	44913405	87550
C1	199448423	199468934	20511		C2	157085186	157242353	157167		D2	83120154	86428829	3308675		D1	45340372	45432114	91742
C1	199747073	206862320	7115247		C2	157245018	157314375	69357		D2	86432283	86727852	295569		D1	48100608	48670908	570300
C1	207539271	207641529	102258		D1	215040	225173	10133		D3	13589	599771	586182		D1	48699423	52883743	4184320
C1	207947550	207956428	8878		D1	1280955	1315377	34422		D3	604401	1587205	982804		D1	52960532	53562698	602166
C1	209123095	209180918	57823		D1	1489130	1500145	11015		D3	1957557	1970810	13253		D1	53876429	55134679	1258250
C1	210966991	211008772	41781		D1	1514444	1627767	113323		D3	2448915	2600088	151173		D1	55144080	55550387	406307
C1	211226482	211236592	10110		D1	2225927	2284451	58524		D3	3018850	3056566	37716		D1	55593849	56780311	1186462
C1	213168288	213401006	232718		D1	2322128	2358516	36388		D3	4203143	4312416	109273		D1	56783007	59787932	3004925
C1	213681850	213819256	137406		D1	2741640	2983066	241426		D3	4653396	4661157	7761		D1	59794013	60366059	572046
C1	214024564	214059463	34899		D1	3021847	3721038	699191		D3	4785924	4821296	35372		D1	60371625	61374163	1002538
C1	214176966	214182726	5760		D1	3747181	4092617	345436		D3	4829012	4887088	58076		D1	61393328	61672962	279634
C1	214591507	214595946	4439		D1	4166031	4245654	79623		D3	4900434	5552077	651643		D1	62023612	62902654	879042
C1	214807823	214820181	12358		D1	4317258	4351844	34586		D3	5554580	7044705	1490125		D1	62928865	63715690	786825
C1	215278768	215324619	45851		D1	4431709	4508322	76613		D3	7710059	7901617	191558		D1	63764937	64821508	1056571
C1	215446157	215466723	20566		D1	4621821	4763328	141507		D3	7949047	7982683	33636		D1	64825827	65354769	528942
C1	215549823	215613942	64119		D1	4808051	4999270	191219		D3	9134449	9493256	358807		D1	65441979	67174296	1732317
C1	215618109	215698005	79896		D1	4999997	5126597	126600		D3	9765244	9867334	102090		D1	67183902	68695133	1511231
C1	216179767	216198718	18951		D1	5229314	5336217	106903		D3	10319895	10485534	165639		D1	68715039	69977912	1262873
C1	216253629	216364621	110992		D1	5402142	5596001	193859		D3	11430521	11715924	285403		D1	69983004	70042355	59351
C1	216612025	216751563	139538		D1	5603796	5894220	290424		D3	11961135	12001949	40814		D1	70067890	73272249	3204359
C1	216870903	216915715	44812		D1	5899609	5968190	68581		D3	12413709	12437875	24166		D1	73279408	75743660	2464252
C1	217208034	217218083	10049		D1	6006547	6662531	655984		D3	12812725	12874411	61686		D1	75757025	76393798	636773
C1	217336645	217352355	15710		D1	6778919	7031913	252994		D3	13094499	13114886	20387		D1	76398612	77492081	1093469
C1	217834128	217853005	18877		D1	7033243	7624343	591100		D3	13137457	13145019	7562		D1	81171783	81600908	429125
C1	217939184	217951429	12245		D1	7628406	8125321	496915		D3	14433050	14488525	55475		D1	81710472	82129101	418629
C1	217982382	218001735	19353		D1	8134765	11660911	3526146		D3	14517224	14582467	65243		D1	82658724	82793210	134486
C1	218056224	218087451	31227		D1	11786196	11868720	82524		D3	14614416	14651576	37160		D1	83450384	83534245	83861
C1	218206478	218268252	61774		D1	11961939	12227366	265427		D3	14665304	14765666	100362		D1	84320163	84471128	150965
C1	218539238	218582494	43256		D1	13371199	14930291	1559092		D3	15227849	15295742	67893		D1	86442825	86528970	86145
C2	708396	740768	32372		D1	15511492	15526248	14756		D3	15389149	15453057	63908		D1	86568679	86612371	43692
C2	1236594	1548343	311749		D1	16051614	16208193	156579		D3	15663255	15741371	78116		D1	87421792	87612227	190435
C2	1581548	1904429	322881		D1	16210451	16232279	21828		D3	16176077	16251637	75560		D1	87619426	87659898	40472
C2	1919145	1930755	11610		D1	16553426	16585439	32013		D3	16327811	16417921	90110		D1	87745404	88527283	781879
C2	1942016	1982310	40294		D1	16784918	16812300	27382		D3	16584670	16598214	13544		D1	88528303	89409899	881596
C2	1985275	3864050	1878775		D1	17046160	17062638	16478		D3	16606727	16639531	32804		D1	89415070	91150126	1735056
C2	3864967	4260275	395308		D1	17186212	17205081	18869		D3	16676308	16694463	18155		D1	91151858	94121077	2969219
C2	4266484	4698059	431575		D1	17584034	17630698	46664		D3	16890758	16965427	74669		D1	94144526	98114947	3970421
C2	4700241	6422243	1722002		D1	17680842	17721523	40681		D3	17121879	17133935	12056		D1	98116663	98189737	73074
C2	6429285	6580733	151448		D1	17778493	17803248	24755		D3	17492421	17548320	55899		D1	98207531	98779040	571509
C2	7046858	7095242	48384		D1	17808978	17858210	49232		D3	17644269	17691798	47529		D1	98782002	98995119	213117
C2	7380870	7398890	18020		D1	19119867	19196483	76616		D3	17738941	17766410	27469		D1	99092784	99135148	42364
C2	7627214	7656696	29482		D1	19419948	19470749	50801		D3	17957917	17978664	20747		D1	99137055	99220040	82985
C2	7714442	7820590	106148		D1	19695037	19720934	25897		D3	18052475	18117923	65448		D1	99287053	99440607	153554
C2	8342905	8359311	16406		D1	20136106	20270471	134365		D3	19078073	19399819	321746		D1	99486172	100437384	951212
C2	8537193	8618277	81084		D1	20464917	20571890	106973		D3	20103933	20296063	192130		D1	100446798	101376543	929745
C2	8879201	8909440	30239		D1	20954201	22250080	1295879		D3	20752802	20870349	117547		D1	101380367	102200145	819778
C2	9792972	9957132	164160		D1	22303338	22470308	166970		D3	20920733	20940281	19548		D1	102297228	102965640	668412
C2	10410284	10465658	55374		D1	22479543	25003543	2524000		D3	21197453	21216690	19237		D1	102976782	103258684	281902
C2	10469755	10487608	17853		D1	25043571	25065928	22357		D3	21795371	21944319	148948		D1	103260840	104105718	844878
C2	10680891	10714465	33574		D1	25073726	25136421	62695		D3	21988899	22037206	48307		D1	104899484	104930896	31412
C2	10834986	10894308	59322		D1	25138833	25202752	63919		D3	22170233	22331341	161108		D1	105707128	105724947	17819
C2	11989842	12063999	74157		D1	25204324	25289329	85005		D3	22372319	22521387	149068		D1	106041121	106060191	19070
C2	12218668	12526189	307521		D1	25317584	25345367	27783		D3	23223514	23311073	87559		D1	107047015	107088072	41057
C2	14222147	14251488	29341		D1	25394410	25820474	426064		D3	23438121	23515800	77679		D1	107090408	107180738	90330
C2	14815965	14838588	22623		D1	25900221	27296503	1396282		D3	24413578	25696389	1282811		D1	107288963	107388005	99042
C2	15166025	15209828	43803		D1	27300059	31080304	3780245		D3	26656437	26725272	68835		D1	108669901	108689697	19796
C2	15409624	15430278	20654		D1	31140290	31641916	501626		D3	26832264	26845011	12747		D1	108729688	108742867	13179
C2	15441855	15505014	63159		D1	31677881	31986070	308189		D3	27509688	27661780	152092		D1	109721606	109755500	33894
C2	16748560	16791320	42760		D1	32328138	34196464	1868326		D3	27812164	27974253	162089		D1	109756685	109774468	17783
C2	16803745	16879850	76105		D1	34198072	36105792	1907720		D3	28194621	28250126	55505		D1	110208989	110252044	43055
C2	16942229	16964504	22275		D1	37103779	37319364	215585		D3	28891855	29107648	215793		D1	110751682	110814129	62447
C2	17205575	17213386	7811		D1	38200053	38276749	76696		D3	29785959	29920520	134561		D1	111119494	111161124	41630
C2	17595913	17598683	2770		D1	38509665	38551511	41846		D3	32272321	32375458	103137		D1	111213392	111298192	84800
C2	17615913	17623001	7088		D1	39788025	39884997	96972		D3	32410479	32526925	116446		D1	111513455	111569668	56213
C2	18294675	18319632	24957		D1	43726408	43755456	29048		D3	32621215	32677182	55967		D1	112603779	112794096	190317
C2	19149124	19174568	25444		D1	44207466	44316498	109032		D3	33471822	33503834	32012		D1	112913040	112978976	65936
C2	19340804	19403088	62284		D1	44365601	44436056	70455		D3	34033678	34092849	59171		D2	723581	728835	5254
C2	19418705	19472187	53482		D1	44674402	44789790	115388		D3	35020222	35107131	86909		D2	888655	959047	70392
C2	19623253	19655317	32064		D1	44825789	44946546	120757		D3	36037210	36318733	281523		D2	1278543	1321140	42597
C2	19743204	19756225	13021		D1	45024045	45146818	122773		D3	38961555	38985828	24273		D2	1492987	1519181	26194
C2	20181312	20266973	85661		D1	45340372	45551964	211592		D3	39982802	40039510	56708		D2	1954519	1989304	34785
C2	20293761	20317557	23796		D1	46991857	47097666	105809		D3	40176388	40543104	366716		D2	1991052	2086780	95728
C2	20385414	20407429	22015		D1	49423279	49800531	377252		D3	40893131	41050538	157407		D2	3571053	3652632	81579
C2	20722316	20763122	40806		D1	50364961	50445970	81009		D3	41148946	41323430	174484		D2	4555587	4612249	56662
C2	20931522	20944211	12689		D1	50494193	50540262	46069		D3	42045088	42208527	163439		D2	5109393	5153789	44396
C2	21126947	21146877	19930		D1	51092830	51137089	44259		D3	42255482	42370766	115284		D2	5440360	5467803	27443
C2	23013158	23060888	47730		D1	51830959	52603185	772226		D3	43557803	43741813	184010		D2	5515021	5574618	59597
C2	23531494	23695910	164416		D1	52639399	52740871	101472		D3	44911913	44962868	50955		D2	5746906	5799712	52806
C2	24567879	24638476	70597		D1	54796568	55079003	282435		D3	45320466	45383650	63184		D2	5935280	5940499	5219
C2	24727331	24738710	11379		D1	55626515	55673654	47139		D3	45636185	45889226	253041		D2	6408110	6428624	20514
C2	25913527	25956402	42875		D1	55686699	55728931	42232		D3	46128155	46295890	167735		D2	6774416	6822227	47811
C2	26562481	26746371	183890		D1	56136227	56244927	108700		D3	46479682	46628456	148774		D2	6947189	7191785	244596
C2	27181838	27447067	265229		D1	57182555	57259832	77277		D3	47826878	47838207	11329		D2	7341279	7354242	12963
C2	27563690	27606167	42477		D1	58263171	58371845	108674		D3	48735094	49086535	351441		D2	8649088	8662840	13752
C2	27710162	27717844	7682		D1	60263801	60291164	27363		D3	49635699	49866588	230889		D2	8692165	8739986	47821
C2	27860666	27917850	57184		D1	60376271	60435231	58960		D3	49934747	50042302	107555		D2	9130763	9167655	36892
C2	28085980	28147577	61597		D1	60469238	60524434	55196		D3	51050645	51112587	61942		D2	9844913	9882186	37273
C2	28735645	28881440	145795		D1	61184845	61373186	188341		D3	53147528	53174173	26645		D2	10407231	10415287	8056
C2	29178087	29215577	37490		D1	61397205	61672962	275757		D3	53238255	53254361	16106		D2	10696914	10861631	164717
C2	29748147	29771115	22968		D1	63012437	63099059	86622		D3	54065564	54074247	8683		D2	10895473	10977497	82024
C2	30086552	30217868	131316		D1	64260661	64729734	469073		D3	54426380	54446569	20189		D2	11234180	11323587	89407
C2	30645882	31214343	568461		D1	64995179	65284959	289780		D3	55628034	55641679	13645		D2	11333354	11406324	72970
C2	31974359	32063455	89096		D1	66412188	66500147	87959		D3	56444368	56458838	14470		D2	11888244	11939849	51605
C2	32078952	32198962	120010		D1	66529349	66565047	35698		D3	56961363	56976785	15422		D2	12104325	12144859	40534
C2	32823304	32850850	27546		D1	69174019	69201952	27933		D3	57108467	57113081	4614		D2	12181001	12193302	12301
C2	32884621	32895100	10479		D1	70319782	70336156	16374		D3	57559222	57599241	40019		D2	12321785	12339763	17978
C2	33698773	33709689	10916		D1	71559465	71641069	81604		D3	58007281	58044399	37118		D2	12676086	12767881	91795
C2	34062039	34128239	66200		D1	71981025	72142963	161938		D3	58956417	59005149	48732		D2	12992439	13078509	86070
C2	34979114	35001848	22734		D1	73406663	73521886	115223		D3	59557965	59571125	13160		D2	13165757	13188760	23003
C2	35095135	35160008	64873		D1	74275065	74299841	24776		D3	60211082	60222860	11778		D2	13344101	13370123	26022
C2	35371461	35431361	59900		D1	74325847	74348731	22884		D3	60871423	60901642	30219		D2	13395180	13401463	6283
C2	35488513	35534228	45715		D1	74473497	74524082	50585		D3	61124331	61227178	102847		D2	13707096	13728630	21534
C2	36125620	36323934	198314		D1	74589273	74976238	386965		D3	62372581	62423827	51246		D2	13992708	14030386	37678
C2	36622527	36699639	77112		D1	75517534	75533527	15993		D3	62797084	63055932	258848		D2	14572994	14837543	264549
C2	37237579	37298083	60504		D1	75808217	75832617	24400		D3	64472060	64550282	78222		D2	15005940	15163442	157502
C2	37968322	38029042	60720		D1	75906744	76008552	101808		D3	65809657	65851230	41573		D2	15200347	15431271	230924
C2	38610551	38623425	12874		D1	76945798	77094110	148312		D3	65861163	65891919	30756		D2	16438841	16471865	33024
C2	39075565	39228025	152460		D1	77285290	77295283	9993		D3	66416425	66578985	162560		D2	16788009	16860545	72536
C2	39384143	39426487	42344		D1	77491788	77909733	417945		D3	66586539	66628992	42453		D2	18498791	18516101	17310
C2	40024419	40087075	62656		D1	77914535	77985503	70968		D3	67086610	67153286	66676		D2	19180904	19247772	66868
C2	41665965	41688530	22565		D1	77987894	80659256	2671362		D3	67208551	67229371	20820		D2	19957460	20231007	273547
C2	41757245	41948725	191480		D1	80674145	82129101	1454956		D3	67559992	67589161	29169		D2	20552181	20593146	40965
C2	42909747	42941494	31747		D1	82650657	82793210	142553		D3	67983893	67991171	7278		D2	20810376	20832669	22293
C2	43596229	43618710	22481		D1	83450343	83534245	83902		D3	68043505	68052256	8751		D2	20941669	21046718	105049
C2	44469316	44527460	58144		D1	84320163	84468961	148798		D3	68118777	68129636	10859		D2	21503951	21569816	65865
C2	44548665	44569224	20559		D1	84947537	85000720	53183		D3	70033484	70218938	185454		D2	22095814	22226887	131073
C2	46755889	46769097	13208		D1	86434682	86528970	94288		D3	70616298	70694789	78491		D2	22433405	22534228	100823
C2	49637577	49862445	224868		D1	86568679	86612371	43692		D3	70842610	70909234	66624		D2	24243975	24287307	43332
C2	49941014	49976632	35618		D1	87421792	87659898	238106		D3	71095926	71122445	26519		D2	24340280	24423027	82747
C2	50939189	51098118	158929		D1	87949132	88019205	70073		D3	73742955	73764840	21885		D2	24609225	24627042	17817
C2	51312066	51845227	533161		D1	89046098	89111240	65142		D3	74734623	74772370	37747		D2	24983598	25006333	22735
C2	51932999	52058266	125267		D1	89931932	89940237	8305		D3	75232336	75253903	21567		D2	25162659	25238882	76223
C2	52171228	52628104	456876		D1	90809750	90818775	9025		D3	78200732	78256355	55623		D2	25461451	25547415	85964
C2	53147777	54213680	1065903		D1	90825362	90938216	112854		D3	78551447	78713772	162325		D2	25600868	25717407	116539
C2	54357867	54367463	9596		D1	91774182	91886599	112417		D3	79927794	80001609	73815		D2	25915244	25976455	61211
C2	54865790	55238426	372636		D1	93459739	93568007	108268		D3	80026221	80112424	86203		D2	28152872	28246044	93172
C2	55286811	55898298	611487		D1	94041306	94059044	17738		D3	80501254	80509749	8495		D2	29186550	29252345	65795
C2	56738960	56869627	130667		D1	94195960	94255787	59827		D3	80624573	80657575	33002		D2	29348519	29390436	41917
C2	60534241	60849516	315275		D1	95179556	95212556	33000		D3	81426940	81447772	20832		D2	30293281	30348658	55377
C2	60895228	61077250	182022		D1	95353344	95369442	16098		D3	81513264	81531336	18072		D2	30447701	30565331	117630
C2	61966354	62145156	178802		D1	95424341	95466257	41916		D3	81546147	81565974	19827		D2	30785924	30806305	20381
C2	63589625	63602802	13177		D1	96354369	96372053	17684		D3	81887071	81936819	49748		D2	32497041	32740598	243557
C2	65839131	66871319	1032188		D1	96542409	96563515	21106		D3	82284510	82316214	31704		D2	32796579	32842729	46150
C2	67410313	67853710	443397		D1	98419155	98491364	72209		D3	82458061	83512055	1053994		D2	33152056	33313526	161470
C2	70929593	70974054	44461		D1	98608616	98779040	170424		D3	83515033	86936911	3421878		D2	33316525	33429881	113356
C2	72197710	73486393	1288683		D1	98780943	98994485	213542		D3	86938858	87282257	343399		D2	33432908	33775140	342232
C2	75669924	75751612	81688		D1	99311939	99377502	65563		D3	87282936	88337794	1054858		D2	33855804	34323262	467458
C2	75754107	76557215	803108		D1	99519849	99530519	10670		D3	88352147	88590010	237863		D2	35684130	35719261	35131
C2	77636013	78894548	1258535		D1	99882602	99905772	23170		D3	88611869	88933711	321842		D2	36326654	36420162	93508
C2	80040415	80095256	54841		D1	99982530	100149409	166879		D3	88943779	89099157	155378		D2	36938008	36949954	11946
C2	80326942	80476618	149676		D1	100152506	100179476	26970		D3	89126963	89229666	102703		D2	37094703	37155301	60598
C2	80675516	80722691	47175		D1	100379001	100386073	7072		D3	89948187	89990883	42696		D2	37538725	37581810	43085
C2	85147524	85309470	161946		D1	100417961	100431311	13350		D3	90736978	90955617	218639		D2	37583752	37616687	32935
C2	86535952	86890984	355032		D1	101007083	101057859	50776		D4	1109992	1174297	64305		D2	37673118	37699488	26370
C2	86927991	87056282	128291		D1	101546822	101590324	43502		D4	1327666	1614695	287029		D2	38072520	38267543	195023
C2	89657902	89814655	156753		D1	102136497	102282295	145798		D4	2141419	2208030	66611		D2	39070923	39074963	4040
C2	90409769	90530078	120309		D1	102868397	102879115	10718		D4	3509011	3685353	176342		D2	39129347	39140393	11046
C2	91947531	92046356	98825		D1	103280192	103354634	74442		D4	3807232	3845174	37942		D2	39234504	39249201	14697
C2	92123004	92179249	56245		D1	103373108	103397356	24248		D4	4372932	4388094	15162		D2	39792370	39865208	72838
C2	93000701	93051978	51277		D1	103544615	103573928	29313		D4	4463856	4523764	59908		D2	40784893	40814250	29357
C2	93090656	93354068	263412		D1	104051809	104079616	27807		D4	4723650	4930593	206943		D2	40946464	41003005	56541
C2	93438207	93490289	52082		D1	104899342	104930896	31554		D4	5175232	5219511	44279		D2	41041458	41078689	37231
C2	93657362	93838270	180908		D1	105325638	105368512	42874		D4	5376112	5381448	5336		D2	46060483	47432809	1372326
C2	94497637	94525374	27737		D1	105707128	105724417	17289		D4	6202353	6216777	14424		D2	48147757	48220462	72705
C2	95276392	95350034	73642		D1	106040738	106060191	19453		D4	7204288	7225024	20736		D2	48369719	48424070	54351
C2	95393334	95428863	35529		D1	106174732	106190820	16088		D4	8038711	8067189	28478		D2	49137997	49261991	123994
C2	96191159	96311319	120160		D1	107047015	107087538	40523		D4	8162264	8209547	47283		D2	49758836	49906323	147487
C2	96741260	96844070	102810		D1	107088995	107185594	96599		D4	8544738	8670869	126131		D2	52653150	52822257	169107
C2	97464795	97565396	100601		D1	107288963	107336398	47435		D4	9004346	9050900	46554		D2	53015504	53290217	274713
C2	97756444	97996175	239731		D1	107339882	107388005	48123		D4	9092319	9138755	46436		D2	54019244	54035611	16367
[truncated: 1,232 more rows]

## Sheet: 1d. SI ROH analysis
Supplementary Table 1d: Runs of homozygosity in individuals mapped to SI tiger genome
ZSB-1					ZSB-2					ZSB-3					ZSB-4
Chr	Start	End	Length (bp)		Chr	Start	End	Length (bp)		Chr	Start	End	Length (bp)		Chr	Start	End	Length (bp)
A1_RaGOO	135787	193620	57833		A1_RaGOO	135787	196173	60386		A1_RaGOO	52011	7803459	7751448		A1_RaGOO	135787	195275	59488
A1_RaGOO	807941	908869	100928		A1_RaGOO	723676	778285	54609		A1_RaGOO	8638569	13949043	5310474		A1_RaGOO	201910	231853	29943
A1_RaGOO	1130938	1140416	9478		A1_RaGOO	1751680	1909628	157948		A1_RaGOO	54107707	56286452	2178745		A1_RaGOO	1695864	1926258	230394
A1_RaGOO	2041286	2327800	286514		A1_RaGOO	2055715	2327800	272085		A1_RaGOO	64764085	65431966	667881		A1_RaGOO	1991780	2050286	58506
A1_RaGOO	2905928	3878798	972870		A1_RaGOO	2735989	2751005	15016		A1_RaGOO	99549513	99956475	406962		A1_RaGOO	2088323	2107765	19442
A1_RaGOO	3963145	4017743	54598		A1_RaGOO	2823535	2901167	77632		A1_RaGOO	117629927	119086256	1456329		A1_RaGOO	2388810	2521805	132995
A1_RaGOO	4400872	4444104	43232		A1_RaGOO	3092731	3100725	7994		A1_RaGOO	125614895	126920805	1305910		A1_RaGOO	3092731	3100586	7855
A1_RaGOO	5548574	5690497	141923		A1_RaGOO	3925724	3960741	35017		A1_RaGOO	166267229	167795884	1528655		A1_RaGOO	3879359	8444842	4565483
A1_RaGOO	5726401	5730231	3830		A1_RaGOO	4522648	4554460	31812		A1_RaGOO	196518786	214758504	18239718		A1_RaGOO	8960402	8975353	14951
A1_RaGOO	5764662	5847705	83043		A1_RaGOO	4713239	4771040	57801		A1_RaGOO	216476749	225074606	8597857		A1_RaGOO	9414772	9546481	131709
A1_RaGOO	5946868	5973502	26634		A1_RaGOO	5622529	5640735	18206		A1_RaGOO	233718584	234260452	541868		A1_RaGOO	9747952	13789824	4041872
A1_RaGOO	6221957	6392644	170687		A1_RaGOO	5764662	5827816	63154		A2_RaGOO	17969169	18773143	803974		A1_RaGOO	14382862	14598585	215723
A1_RaGOO	6403640	6470951	67311		A1_RaGOO	5853084	5918327	65243		A2_RaGOO	47501664	53958664	6457000		A1_RaGOO	15345629	15442303	96674
A1_RaGOO	6511977	6550432	38455		A1_RaGOO	6511977	6550432	38455		A2_RaGOO	81260500	101735071	20474571		A1_RaGOO	15927185	15966911	39726
A1_RaGOO	6993291	7028873	35582		A1_RaGOO	6993205	7031523	38318		A2_RaGOO	118102875	124522734	6419859		A1_RaGOO	16697656	16730243	32587
A1_RaGOO	7163429	7261564	98135		A1_RaGOO	7163429	7261564	98135		A2_RaGOO	136569258	151488864	14919606		A1_RaGOO	16739394	16760293	20899
A1_RaGOO	7393096	7458491	65395		A1_RaGOO	7393096	7459624	66528		A2_RaGOO	151682054	153802066	2120012		A1_RaGOO	17209079	17243483	34404
A1_RaGOO	7631155	7808829	177674		A1_RaGOO	7631155	9812514	2181359		A3_RaGOO	19177788	21451874	2274086		A1_RaGOO	17421860	17467873	46013
A1_RaGOO	8164935	8272159	107224		A1_RaGOO	9826076	9857788	31712		A3_RaGOO	37964108	44695576	6731468		A1_RaGOO	17625891	17651246	25355
A1_RaGOO	8960402	8975353	14951		A1_RaGOO	9909001	9972963	63962		A3_RaGOO	44753817	46971623	2217806		A1_RaGOO	17923755	17957903	34148
A1_RaGOO	9414772	9545503	130731		A1_RaGOO	10177132	10239047	61915		A3_RaGOO	67899289	83428489	15529200		A1_RaGOO	18294155	18461959	167804
A1_RaGOO	9842738	9857788	15050		A1_RaGOO	10757710	10771865	14155		A3_RaGOO	95910651	109449403	13538752		A1_RaGOO	18475748	22210006	3734258
A1_RaGOO	10505661	10560516	54855		A1_RaGOO	11514746	11529334	14588		A3_RaGOO	112561805	124367293	11805488		A1_RaGOO	22211981	25531537	3319556
A1_RaGOO	10921316	11124142	202826		A1_RaGOO	12167940	12244940	77000		A3_RaGOO	134958561	139670863	4712302		A1_RaGOO	25543945	30102083	4558138
A1_RaGOO	11615327	11623752	8425		A1_RaGOO	12425129	12459531	34402		B1_RaGOO	1177329	14556821	13379492		A1_RaGOO	30105937	31684870	1578933
A1_RaGOO	12241361	12292935	51574		A1_RaGOO	13851571	13862736	11165		B1_RaGOO	15580054	17164595	1584541		A1_RaGOO	32454268	32898116	443848
A1_RaGOO	12445937	12557279	111342		A1_RaGOO	15235907	15254306	18399		B1_RaGOO	17518744	54492237	36973493		A1_RaGOO	33440777	33489108	48331
A1_RaGOO	13649366	13675545	26179		A1_RaGOO	15817644	16009419	191775		B1_RaGOO	71250016	72381572	1131556		A1_RaGOO	33508874	33528697	19823
A1_RaGOO	13749894	13806317	56423		A1_RaGOO	16697656	16730243	32587		B1_RaGOO	90296449	109128992	18832543		A1_RaGOO	33719534	34471211	751677
A1_RaGOO	14202529	14254015	51486		A1_RaGOO	16739394	16749602	10208		B1_RaGOO	110431961	111558267	1126306		A1_RaGOO	35776270	35829356	53086
A1_RaGOO	14268542	14325663	57121		A1_RaGOO	16754287	16760293	6006		B1_RaGOO	122150902	123526198	1375296		A1_RaGOO	36612303	36744320	132017
A1_RaGOO	14382862	14634395	251533		A1_RaGOO	17219487	17243483	23996		B1_RaGOO	161362407	163588267	2225860		A1_RaGOO	37015893	37096317	80424
A1_RaGOO	14664660	14680797	16137		A1_RaGOO	17421860	17467889	46029		B1_RaGOO	177819136	182141695	4322559		A1_RaGOO	37279089	37311038	31949
A1_RaGOO	15260591	15520242	259651		A1_RaGOO	17625838	17651825	25987		B1_RaGOO	188452111	189741658	1289547		A1_RaGOO	37382676	37430739	48063
A1_RaGOO	15817644	16009419	191775		A1_RaGOO	17923755	17957903	34148		B2_RaGOO	260986	1077604	816618		A1_RaGOO	38265266	38549848	284582
A1_RaGOO	16085611	16110995	25384		A1_RaGOO	18296121	22210006	3913885		B2_RaGOO	21963895	28826404	6862509		A1_RaGOO	39026433	39059380	32947
A1_RaGOO	16148951	16161049	12098		A1_RaGOO	22211981	25542290	3330309		B2_RaGOO	28958975	53866192	24907217		A1_RaGOO	42862202	42928711	66509
A1_RaGOO	16379925	16405398	25473		A1_RaGOO	25543945	29887405	4343460		B2_RaGOO	73784418	75035633	1251215		A1_RaGOO	44011313	44232751	221438
A1_RaGOO	16578572	16583677	5105		A1_RaGOO	29889318	76484150	46594832		B2_RaGOO	103210348	105207670	1997322		A1_RaGOO	45793789	46000585	206796
A1_RaGOO	16595578	16678696	83118		A1_RaGOO	76610014	76693081	83067		B2_RaGOO	106307970	121187023	14879053		A1_RaGOO	47656529	47825737	169208
A1_RaGOO	16826659	16920376	93717		A1_RaGOO	77926319	78026632	100313		B2_RaGOO	123898522	132397517	8498995		A1_RaGOO	48803471	48902744	99273
A1_RaGOO	17009382	17062357	52975		A1_RaGOO	78425763	78660200	234437		B2_RaGOO	146182810	146540823	358013		A1_RaGOO	49227845	49475847	248002
A1_RaGOO	17115823	17130179	14356		A1_RaGOO	78936264	79044163	107899		B3_RaGOO	7096042	12437096	5341054		A1_RaGOO	49659979	49765147	105168
A1_RaGOO	17344029	17505625	161596		A1_RaGOO	79682116	79710258	28142		B3_RaGOO	14918453	26703840	11785387		A1_RaGOO	49784506	49865388	80882
A1_RaGOO	17625838	17644808	18970		A1_RaGOO	80342781	80632552	289771		B3_RaGOO	77957083	82262614	4305531		A1_RaGOO	51749016	51773531	24515
A1_RaGOO	18071561	18177574	106013		A1_RaGOO	81475445	81627232	151787		B3_RaGOO	108627015	109844652	1217637		A1_RaGOO	51862926	51892256	29330
A1_RaGOO	18481709	18830004	348295		A1_RaGOO	84714172	84917861	203689		B3_RaGOO	127308694	128074067	765373		A1_RaGOO	52405667	52414713	9046
A1_RaGOO	18981458	19063360	81902		A1_RaGOO	84968049	85391158	423109		B3_RaGOO	141320097	142180487	860390		A1_RaGOO	52415857	52452445	36588
A1_RaGOO	19129187	19175510	46323		A1_RaGOO	85497100	85513948	16848		B4_RaGOO	76359	979580	903221		A1_RaGOO	52539799	52593552	53753
A1_RaGOO	19445215	19542530	97315		A1_RaGOO	86107811	86239745	131934		B4_RaGOO	5775394	19251848	13476454		A1_RaGOO	53020732	53043097	22365
A1_RaGOO	19587602	19690255	102653		A1_RaGOO	88817935	88897075	79140		B4_RaGOO	82436533	94335000	11898467		A1_RaGOO	53472098	53625152	153054
A1_RaGOO	19821563	19900223	78660		A1_RaGOO	90534070	95722051	5187981		B4_RaGOO	132210117	134439017	2228900		A1_RaGOO	53958328	56282723	2324395
A1_RaGOO	20671052	20709823	38771		A1_RaGOO	97144738	97379078	234340		C1_RaGOO	9576535	15433218	5856683		A1_RaGOO	56453847	56540210	86363
A1_RaGOO	21908276	22007065	98789		A1_RaGOO	97551368	97752988	201620		C1_RaGOO	15929243	22245117	6315874		A1_RaGOO	56692119	56883552	191433
A1_RaGOO	22551055	22561432	10377		A1_RaGOO	97950339	98095173	144834		C1_RaGOO	40648514	52026713	11378199		A1_RaGOO	57168425	57175584	7159
A1_RaGOO	22877668	22930703	53035		A1_RaGOO	98479741	98509499	29758		C1_RaGOO	68303237	85339212	17035975		A1_RaGOO	57241592	57280822	39230
A1_RaGOO	23631099	23668629	37530		A1_RaGOO	98730686	98759111	28425		C1_RaGOO	85612909	102094192	16481283		A1_RaGOO	57354576	57390977	36401
A1_RaGOO	23752257	23768607	16350		A1_RaGOO	99037675	99072415	34740		C1_RaGOO	102823918	116416241	13592323		A1_RaGOO	57483906	57501950	18044
A1_RaGOO	24619421	24678602	59181		A1_RaGOO	99442746	99947093	504347		C1_RaGOO	130669815	131098293	428478		A1_RaGOO	57582441	57653195	70754
A1_RaGOO	24738800	24747792	8992		A1_RaGOO	100602565	100658672	56107		C1_RaGOO	160211756	177777830	17566074		A1_RaGOO	58235249	58248728	13479
A1_RaGOO	24895042	24980364	85322		A1_RaGOO	100832753	101018641	185888		C1_RaGOO	200697222	206113290	5416068		A1_RaGOO	59158493	62638387	3479894
A1_RaGOO	25199820	25219820	20000		A1_RaGOO	101169797	101184272	14475		C1_RaGOO	210639918	214083189	3443271		A1_RaGOO	62991154	63004269	13115
A1_RaGOO	25230461	25302779	72318		A1_RaGOO	101237742	101329123	91381		C2_RaGOO	130370	1131665	1001295		A1_RaGOO	63051515	63100592	49077
A1_RaGOO	25639802	25787758	147956		A1_RaGOO	101759087	101908625	149538		C2_RaGOO	9764094	14074459	4310365		A1_RaGOO	63479897	63509327	29430
A1_RaGOO	26626894	26635798	8904		A1_RaGOO	102313701	102369419	55718		C2_RaGOO	20249933	27671507	7421574		A1_RaGOO	63560885	63599805	38920
A1_RaGOO	28113771	28148284	34513		A1_RaGOO	102491814	102574035	82221		C2_RaGOO	43643242	44612647	969405		A1_RaGOO	64148089	64182854	34765
A1_RaGOO	28409559	28473252	63693		A1_RaGOO	102612470	102648144	35674		C2_RaGOO	72407689	73673050	1265361		A1_RaGOO	64340291	64387599	47308
A1_RaGOO	29240448	29375209	134761		A1_RaGOO	102700998	102766673	65675		C2_RaGOO	77783255	78999527	1216272		A1_RaGOO	64696954	64991386	294432
A1_RaGOO	30070749	30206929	136180		A1_RaGOO	102845884	102922470	76586		C2_RaGOO	82764162	83528324	764162		A1_RaGOO	66771681	66798020	26339
A1_RaGOO	30245627	30281699	36072		A1_RaGOO	102986051	103172269	186218		C2_RaGOO	98707764	99941022	1233258		A1_RaGOO	66987147	67066398	79251
A1_RaGOO	31366620	31394824	28204		A1_RaGOO	103749473	103783949	34476		C2_RaGOO	121429550	122143101	713551		A1_RaGOO	67135786	67186799	51013
A1_RaGOO	31440110	31683543	243433		A1_RaGOO	103864148	104196126	331978		C2_RaGOO	123527794	124318948	791154		A1_RaGOO	67876873	67892338	15465
A1_RaGOO	33002304	33047579	45275		A1_RaGOO	104290996	104433722	142726		C2_RaGOO	146131181	151037081	4905900		A1_RaGOO	67936339	67965946	29607
A1_RaGOO	33776153	34054096	277943		A1_RaGOO	104709415	105839235	1129820		D1_RaGOO	3115055	11806482	8691427		A1_RaGOO	68204783	68382529	177746
A1_RaGOO	36465059	36539814	74755		A1_RaGOO	106969516	107053185	83669		D1_RaGOO	13481340	15066518	1585178		A1_RaGOO	68625483	68795069	169586
A1_RaGOO	36628526	36745761	117235		A1_RaGOO	107420300	107447031	26731		D1_RaGOO	37370971	56867228	19496257		A1_RaGOO	69049916	69076801	26885
A1_RaGOO	37859210	37898446	39236		A1_RaGOO	107483627	107522511	38884		D1_RaGOO	56973173	71537783	14564610		A1_RaGOO	69105771	69124685	18914
A1_RaGOO	38267614	38310709	43095		A1_RaGOO	107558929	107574093	15164		D1_RaGOO	81625433	106716681	25091248		A1_RaGOO	70003531	70131485	127954
A1_RaGOO	38464588	38545558	80970		A1_RaGOO	107981054	107995335	14281		D1_RaGOO	108010934	109020444	1009510		A1_RaGOO	70447387	70591034	143647
A1_RaGOO	39636296	40472476	836180		A1_RaGOO	109606545	109750412	143867		D2_RaGOO	31015804	36580413	5564609		A1_RaGOO	70651574	70717853	66279
A1_RaGOO	41756917	42524377	767460		A1_RaGOO	110063209	110210852	147643		D2_RaGOO	52885602	54153180	1267578		A1_RaGOO	71899398	71978047	78649
A1_RaGOO	42862007	42939055	77048		A1_RaGOO	110696333	110737154	40821		D2_RaGOO	65341514	66109804	768290		A1_RaGOO	72138632	72150005	11373
A1_RaGOO	43547128	43866334	319206		A1_RaGOO	111474046	111505921	31875		D2_RaGOO	82546600	87008637	4462037		A1_RaGOO	72729070	72851772	122702
A1_RaGOO	44011501	44037683	26182		A1_RaGOO	111595899	111677688	81789		D3_RaGOO	89804	1677746	1587942		A1_RaGOO	72926071	72985360	59289
A1_RaGOO	44138332	44260657	122325		A1_RaGOO	111821836	111900259	78423		D3_RaGOO	4907803	7123034	2215231		A1_RaGOO	73057324	73074626	17302
A1_RaGOO	44763198	44880063	116865		A1_RaGOO	112287186	112318535	31349		D3_RaGOO	11526136	11864453	338317		A1_RaGOO	73111311	73121418	10107
A1_RaGOO	47309934	47413341	103407		A1_RaGOO	113139128	113184241	45113		D3_RaGOO	19122131	19422497	300366		A1_RaGOO	73360902	73420075	59173
A1_RaGOO	47470072	47567582	97510		A1_RaGOO	115884108	115969904	85796		D3_RaGOO	24416787	25773433	1356646		A1_RaGOO	73470289	73513781	43492
A1_RaGOO	47959437	48059850	100413		A1_RaGOO	117455132	119174920	1719788		D3_RaGOO	84358716	90888331	6529615		A1_RaGOO	73694794	81660229	7965435
A1_RaGOO	48211050	48321724	110674		A1_RaGOO	119303494	119417234	113740		D4_RaGOO	53454843	54878186	1423343		A1_RaGOO	82797210	85722769	2925559
A1_RaGOO	48971739	49200478	228739		A1_RaGOO	119757768	119811817	54049		D4_RaGOO	76595585	86385845	9790260		A1_RaGOO	85723066	88117235	2394169
A1_RaGOO	49732522	49751369	18847		A1_RaGOO	121321002	121359259	38257		D4_RaGOO	89282572	92366600	3084028		A1_RaGOO	88156725	94741784	6585059
A1_RaGOO	51032951	51044245	11294		A1_RaGOO	121909461	121936611	27150		E1_RaGOO	30548163	32076012	1527849		A1_RaGOO	94754431	105934299	11179868
A1_RaGOO	51569051	51644779	75728		A1_RaGOO	123186904	123214317	27413		E1_RaGOO	32750288	35201271	2450983		A1_RaGOO	106089148	123024422	16935274
A1_RaGOO	51749479	51810276	60797		A1_RaGOO	123793668	124159972	366304		E1_RaGOO	58267914	62771262	4503348		A1_RaGOO	123025536	129929822	6904286
A1_RaGOO	52631476	52699268	67792		A1_RaGOO	125526906	126960806	1433900		E3_RaGOO	2711465	3399291	687826		A1_RaGOO	129933290	134609231	4675941
A1_RaGOO	53045640	53166133	120493		A1_RaGOO	129763143	129791353	28210		E3_RaGOO	18704324	19103354	399030		A1_RaGOO	134620805	140450581	5829776
A1_RaGOO	53531570	53783099	251529		A1_RaGOO	130135892	130182129	46237		E3_RaGOO	36965401	38287832	1322431		A1_RaGOO	141107503	141161819	54316
A1_RaGOO	54228784	54303352	74568		A1_RaGOO	130287740	130512571	224831		F1_RaGOO	978625	6647368	5668743		A1_RaGOO	141717771	141997338	279567
A1_RaGOO	54490893	54694657	203764		A1_RaGOO	130629474	131100216	470742		F1_RaGOO	20265959	20701904	435945		A1_RaGOO	142842735	143251701	408966
A1_RaGOO	54959926	55493966	534040		A1_RaGOO	131489756	131517706	27950		F1_RaGOO	61734154	63875379	2141225		A1_RaGOO	143617445	143621776	4331
A1_RaGOO	55502985	55705051	202066		A1_RaGOO	131543100	131634355	91255		F2_RaGOO	72143	2431171	2359028		A1_RaGOO	143636834	143722354	85520
A1_RaGOO	55839364	55853884	14520		A1_RaGOO	131795692	132135273	339581		F2_RaGOO	4556201	8096228	3540027		A1_RaGOO	143787189	143816721	29532
A1_RaGOO	56195574	56209735	14161		A1_RaGOO	132883385	133092378	208993		F2_RaGOO	10597291	27357025	16759734		A1_RaGOO	144815547	144984076	168529
A1_RaGOO	56762210	56883552	121342		A1_RaGOO	133238433	133953927	715494		F2_RaGOO	29515078	36652678	7137600		A1_RaGOO	145414824	145456550	41726
A1_RaGOO	57058634	57289282	230648		A1_RaGOO	133957875	134051388	93513		F2_RaGOO	47843038	63039925	15196887		A1_RaGOO	145510918	145571533	60615
A1_RaGOO	58234843	58286827	51984		A1_RaGOO	134464990	134619128	154138		F2_RaGOO	67105691	82018073	14912382		A1_RaGOO	145861215	145901908	40693
A1_RaGOO	59327753	59462365	134612		A1_RaGOO	134801198	134858941	57743		F2_RaGOO	82097782	83110087	1012305		A1_RaGOO	146578848	146785998	207150
A1_RaGOO	59617709	59743463	125754		A1_RaGOO	135009536	135377642	368106							A1_RaGOO	146824024	146854848	30824
A1_RaGOO	60903677	61088955	185278		A1_RaGOO	136434026	136995340	561314							A1_RaGOO	147164195	147211334	47139
A1_RaGOO	62581799	62609992	28193		A1_RaGOO	138438867	138584883	146016							A1_RaGOO	147771877	147792743	20866
A1_RaGOO	62722326	62761398	39072		A1_RaGOO	138745166	140132685	1387519							A1_RaGOO	148079546	148117323	37777
A1_RaGOO	62825901	62849850	23949		A1_RaGOO	142035836	142090449	54613							A1_RaGOO	148603239	148668789	65550
A1_RaGOO	63326899	63436935	110036		A1_RaGOO	142462170	142486149	23979							A1_RaGOO	148719560	149188195	468635
A1_RaGOO	64141803	64189149	47346		A1_RaGOO	143632438	143819871	187433							A1_RaGOO	149286184	149365416	79232
A1_RaGOO	64879809	64913202	33393		A1_RaGOO	144677818	146501468	1823650							A1_RaGOO	149903589	149935779	32190
A1_RaGOO	64986257	65066427	80170		A1_RaGOO	146587298	146604144	16846							A1_RaGOO	149963441	150144212	180771
A1_RaGOO	65189197	65289253	100056		A1_RaGOO	148116256	148427901	311645							A1_RaGOO	150809975	150839235	29260
A1_RaGOO	65301185	65319894	18709		A1_RaGOO	148947674	148996248	48574							A1_RaGOO	151542846	152016068	473222
A1_RaGOO	66984326	67063668	79342		A1_RaGOO	149365416	149430142	64726							A1_RaGOO	152085646	152123705	38059
A1_RaGOO	67290236	67317238	27002		A1_RaGOO	149878483	149979353	100870							A1_RaGOO	152206211	152230056	23845
A1_RaGOO	67546239	67600420	54181		A1_RaGOO	152489398	152762218	272820							A1_RaGOO	152584103	152642245	58142
A1_RaGOO	67649134	67770804	121670		A1_RaGOO	153917917	154013773	95856							A1_RaGOO	152852383	152882962	30579
A1_RaGOO	67911253	67986362	75109		A1_RaGOO	155798058	155853745	55687							A1_RaGOO	153147779	153253168	105389
A1_RaGOO	68148536	68177743	29207		A1_RaGOO	156774176	156799224	25048							A1_RaGOO	153586088	153661975	75887
A1_RaGOO	70017595	70131485	113890		A1_RaGOO	156955003	156997930	42927							A1_RaGOO	155457287	155666752	209465
A1_RaGOO	70927043	71178484	251441		A1_RaGOO	157412659	157662235	249576							A1_RaGOO	156442186	156766169	323983
A1_RaGOO	71589597	71647627	58030		A1_RaGOO	158553341	158825462	272121							A1_RaGOO	157073581	157213841	140260
A1_RaGOO	72518240	72723550	205310		A1_RaGOO	159052675	159077219	24544							A1_RaGOO	157515250	157537552	22302
A1_RaGOO	73381035	73727903	346868		A1_RaGOO	159238901	159263335	24434							A1_RaGOO	157918023	157922653	4630
A1_RaGOO	73816335	73825998	9663		A1_RaGOO	159336947	159509985	173038							A1_RaGOO	158299582	158548642	249060
A1_RaGOO	74089676	74108233	18557		A1_RaGOO	159646547	159676387	29840							A1_RaGOO	159052675	159062640	9965
A1_RaGOO	74169669	74200343	30674		A1_RaGOO	160451972	160526798	74826							A1_RaGOO	159681938	160149605	467667
A1_RaGOO	74313940	74334543	20603		A1_RaGOO	162005073	162126175	121102							A1_RaGOO	160379565	160384277	4712
A1_RaGOO	74814814	74878379	63565		A1_RaGOO	162409736	162683430	273694							A1_RaGOO	163915952	164007492	91540
A1_RaGOO	74980564	74993962	13398		A1_RaGOO	163538971	163819100	280129							A1_RaGOO	166302874	166316580	13706
A1_RaGOO	75071538	75078260	6722		A1_RaGOO	163884044	163900768	16724							A1_RaGOO	167203599	167501630	298031
A1_RaGOO	75309318	75393271	83953		A1_RaGOO	164027223	164192793	165570							A1_RaGOO	170392429	170407286	14857
A1_RaGOO	76278972	76387197	108225		A1_RaGOO	164312489	164364095	51606							A1_RaGOO	171021502	171204043	182541
A1_RaGOO	76414610	76472327	57717		A1_RaGOO	164517328	164621160	103832							A1_RaGOO	171411889	171450816	38927
A1_RaGOO	77099433	77104472	5039		A1_RaGOO	164630714	164638960	8246							A1_RaGOO	172652937	172759914	106977
A1_RaGOO	77238463	77299254	60791		A1_RaGOO	164674816	164688164	13348							A1_RaGOO	173265458	173310506	45048
A1_RaGOO	77334753	77436653	101900		A1_RaGOO	166173034	167784551	1611517							A1_RaGOO	174592051	174604138	12087
A1_RaGOO	77678313	77798445	120132		A1_RaGOO	168734404	168866955	132551							A1_RaGOO	174816393	174881037	64644
A1_RaGOO	77963234	78026632	63398		A1_RaGOO	169714362	169782591	68229							A1_RaGOO	175000729	175042387	41658
A1_RaGOO	78035781	78193973	158192		A1_RaGOO	170392750	170417047	24297							A1_RaGOO	175146281	175195996	49715
A1_RaGOO	78521515	78660200	138685		A1_RaGOO	172551554	172667844	116290							A1_RaGOO	175262215	175276935	14720
A1_RaGOO	79202625	80778671	1576046		A1_RaGOO	174364603	174372460	7857							A1_RaGOO	175289255	175313539	24284
A1_RaGOO	81445874	81663948	218074		A1_RaGOO	174816393	174881037	64644							A1_RaGOO	175486483	175504688	18205
A1_RaGOO	81669589	82089859	420270		A1_RaGOO	175000729	175046076	45347							A1_RaGOO	176604418	176642426	38008
A1_RaGOO	84446030	84686303	240273		A1_RaGOO	175354788	175377906	23118							A1_RaGOO	176865332	176913136	47804
A1_RaGOO	85730040	85772375	42335		A1_RaGOO	175731056	175790329	59273							A1_RaGOO	177480624	180206166	2725542
A1_RaGOO	86240512	87487308	1246796		A1_RaGOO	175807649	175864924	57275							A1_RaGOO	180469760	180595606	125846
A1_RaGOO	88730665	88774125	43460		A1_RaGOO	176174689	176225032	50343							A1_RaGOO	181641437	181773149	131712
A1_RaGOO	90143013	90221488	78475		A1_RaGOO	176970075	176977411	7336							A1_RaGOO	181791760	181904854	113094
A1_RaGOO	90534070	90846278	312208		A1_RaGOO	179610675	179870414	259739							A1_RaGOO	182337229	182591825	254596
A1_RaGOO	91022009	91071587	49578		A1_RaGOO	180670414	180731242	60828							A1_RaGOO	184116321	184194460	78139
A1_RaGOO	91825887	91862691	36804		A1_RaGOO	180990881	181311863	320982							A1_RaGOO	184713901	184813698	99797
A1_RaGOO	92812102	92827513	15411		A1_RaGOO	181566167	181971723	405556							A1_RaGOO	184823259	184881790	58531
A1_RaGOO	94009556	94075284	65728		A1_RaGOO	183335889	183355264	19375							A1_RaGOO	185003556	185029750	26194
A1_RaGOO	94117105	94191155	74050		A1_RaGOO	186583488	186712272	128784							A1_RaGOO	185461417	185508659	47242
A1_RaGOO	94627920	95103561	475641		A1_RaGOO	186759729	187083223	323494							A1_RaGOO	185778899	185846560	67661
A1_RaGOO	95311108	95722051	410943		A1_RaGOO	187999142	188151808	152666							A1_RaGOO	186354572	186426470	71898
A1_RaGOO	96204168	96220901	16733		A1_RaGOO	189050151	189286393	236242							A1_RaGOO	186447586	188050947	1603361
A1_RaGOO	96621468	96658177	36709		A1_RaGOO	189704205	189739244	35039							A1_RaGOO	188118408	188824605	706197
A1_RaGOO	96875050	96960865	85815		A1_RaGOO	193106394	193138857	32463							A1_RaGOO	190088039	190120823	32784
A1_RaGOO	97916237	97964491	48254		A1_RaGOO	194632959	194710653	77694							A1_RaGOO	190861845	190935163	73318
A1_RaGOO	98436451	98446700	10249		A1_RaGOO	194894225	195033200	138975							A1_RaGOO	191266982	191334869	67887
A1_RaGOO	98637160	98884905	247745		A1_RaGOO	195135004	195207169	72165							A1_RaGOO	192423403	192925029	501626
A1_RaGOO	99006745	99072415	65670		A1_RaGOO	195593584	195598140	4556							A1_RaGOO	193660578	193697808	37230
A1_RaGOO	100046932	100150229	103297		A1_RaGOO	196355233	196365690	10457							A1_RaGOO	193783700	193927137	143437
A1_RaGOO	101018666	101049612	30946		A1_RaGOO	196378486	196430620	52134							A1_RaGOO	194130925	194269919	138994
A1_RaGOO	101329564	101361845	32281		A1_RaGOO	196529804	214647600	18117796							A1_RaGOO	194345252	194354573	9321
A1_RaGOO	102135513	102206655	71142		A1_RaGOO	214950671	215145783	195112							A1_RaGOO	194380014	194414550	34536
A1_RaGOO	102280697	102290770	10073		A1_RaGOO	215151560	215172629	21069							A1_RaGOO	194474101	194516905	42804
A1_RaGOO	102313701	102440565	126864		A1_RaGOO	215448198	215524266	76068							A1_RaGOO	194733462	194744440	10978
A1_RaGOO	102460048	102489958	29910		A1_RaGOO	215599176	215631830	32654							A1_RaGOO	194916844	194930855	14011
A1_RaGOO	102879014	102921983	42969		A1_RaGOO	216063577	216108722	45145							A1_RaGOO	195590745	195598614	7869
A1_RaGOO	103133271	103211522	78251		A1_RaGOO	216275530	216317218	41688							A1_RaGOO	196168596	196261782	93186
A1_RaGOO	103497565	103594032	96467		A1_RaGOO	216435159	226442027	10006868							A1_RaGOO	196364401	196382555	18154
A1_RaGOO	104753021	104803980	50959		A1_RaGOO	226655600	226705470	49870							A1_RaGOO	196547404	196626214	78810
A1_RaGOO	105735337	105796497	61160		A1_RaGOO	226879643	226909513	29870							A1_RaGOO	196698959	196763758	64799
A1_RaGOO	105883062	107051232	1168170		A1_RaGOO	226929345	227013026	83681							A1_RaGOO	197279701	197291148	11447
A1_RaGOO	108070949	108078667	7718		A1_RaGOO	227588886	227635353	46467							A1_RaGOO	197557533	197777804	220271
A1_RaGOO	109016774	109136271	119497		A1_RaGOO	228119743	228156746	37003							A1_RaGOO	199153350	199381318	227968
A1_RaGOO	110074573	110096730	22157		A1_RaGOO	228691641	228721334	29693							A1_RaGOO	199724812	199895249	170437
A1_RaGOO	110299441	110319454	20013		A1_RaGOO	228856959	228966436	109477							A1_RaGOO	199919015	199991523	72508
A1_RaGOO	110356561	110627226	270665		A1_RaGOO	229220490	229555492	335002							A1_RaGOO	200053851	200363306	309455
A1_RaGOO	111598665	111699505	100840		A1_RaGOO	229878255	230048609	170354							A1_RaGOO	202197744	202209500	11756
A1_RaGOO	112164799	112184061	19262		A1_RaGOO	230340240	230363383	23143							A1_RaGOO	202348826	202403332	54506
A1_RaGOO	112320581	112349054	28473		A1_RaGOO	231074678	231099134	24456							A1_RaGOO	202473829	202520556	46727
A1_RaGOO	112459009	112475571	16562		A1_RaGOO	231536252	231555908	19656							A1_RaGOO	203973258	204055905	82647
A1_RaGOO	112977143	113043887	66744		A1_RaGOO	231634250	231643931	9681							A1_RaGOO	204277977	204342456	64479
A1_RaGOO	113089642	113094394	4752		A1_RaGOO	231802090	231820263	18173							A1_RaGOO	204361567	204415282	53715
A1_RaGOO	113937359	114119980	182621		A1_RaGOO	231845210	231861673	16463							A1_RaGOO	204517725	204547759	30034
A1_RaGOO	114679137	114829902	150765		A1_RaGOO	232026345	232047986	21641							A1_RaGOO	204775365	204856362	80997
A1_RaGOO	115257422	115408592	151170		A1_RaGOO	232086222	232096130	9908							A1_RaGOO	204879515	204966624	87109
A1_RaGOO	115592010	115828921	236911		A1_RaGOO	232205298	232217981	12683							A1_RaGOO	205106942	205242692	135750
A1_RaGOO	115974541	116000365	25824		A1_RaGOO	232284551	232288428	3877							A1_RaGOO	206040319	206096532	56213
A1_RaGOO	116421687	116511440	89753		A1_RaGOO	232369317	232378790	9473							A1_RaGOO	206147170	206219588	72418
A1_RaGOO	116885510	117116346	230836		A1_RaGOO	232412381	232530284	117903							A1_RaGOO	206596162	206711060	114898
A1_RaGOO	117715504	117895203	179699		A1_RaGOO	232579174	232629410	50236							A1_RaGOO	206926897	206977316	50419
A1_RaGOO	117976028	118027900	51872		A1_RaGOO	232671621	232687566	15945							A1_RaGOO	207248829	207304253	55424
A1_RaGOO	120859938	120923861	63923		A1_RaGOO	232694798	232717974	23176							A1_RaGOO	207624281	207685688	61407
A1_RaGOO	121138733	121171238	32505		A1_RaGOO	232849711	232926879	77168							A1_RaGOO	207744226	207828707	84481
A1_RaGOO	121565106	121944203	379097		A1_RaGOO	233013578	233108478	94900							A1_RaGOO	208504343	208856081	351738
A1_RaGOO	122300905	122494660	193755		A1_RaGOO	233270581	233300169	29588							A1_RaGOO	209771024	209797293	26269
A1_RaGOO	122809701	122897835	88134		A1_RaGOO	233861207	233891902	30695							A1_RaGOO	209976583	210249405	272822
A1_RaGOO	123181227	123308673	127446		A1_RaGOO	233946741	233988356	41615							A1_RaGOO	210398364	210463164	64800
A1_RaGOO	124418272	124502064	83792		A1_RaGOO	234104663	234179050	74387							A1_RaGOO	211730286	212732444	1002158
A1_RaGOO	125354874	125376260	21386		A1_RaGOO	234205922	234214005	8083							A1_RaGOO	213218905	213310865	91960
A1_RaGOO	125636354	125687308	50954		A1_RaGOO	234358865	234459725	100860							A1_RaGOO	214019429	214163883	144454
A1_RaGOO	125959188	125986553	27365		A1_RaGOO	234534891	234540805	5914							A1_RaGOO	214482758	214647965	165207
A1_RaGOO	126058040	126072503	14463		A1_RaGOO	234553910	234590506	36596							A1_RaGOO	214702142	214743460	41318
A1_RaGOO	126981231	127336593	355362		A1_RaGOO	235133277	235164598	31321							A1_RaGOO	215161136	215171795	10659
A1_RaGOO	129180388	129216923	36535		A1_RaGOO	235336774	235355308	18534							A1_RaGOO	215413869	215426387	12518
A1_RaGOO	129351438	129817804	466366		A1_RaGOO	235706236	235709655	3419							A1_RaGOO	215530733	215599016	68283
A1_RaGOO	130221854	130613907	392053		A1_RaGOO	236209436	236211547	2111							A1_RaGOO	215620379	215626400	6021
A1_RaGOO	130654743	130704806	50063		A1_RaGOO	236455122	236526718	71596							A1_RaGOO	215647774	215715136	67362
A1_RaGOO	130997852	131273087	275235		A1_RaGOO	236645886	236657847	11961							A1_RaGOO	215963803	215994883	31080
A1_RaGOO	132186861	132716338	529477		A1_RaGOO	236721376	236752213	30837							A1_RaGOO	216026566	216061844	35278
A1_RaGOO	133248817	133288850	40033		A1_RaGOO	237136373	237143079	6706							A1_RaGOO	216436305	229555492	13119187
A1_RaGOO	133379224	133494029	114805		A1_RaGOO	237178210	237199723	21513							A1_RaGOO	229878255	230048609	170354
A1_RaGOO	134481333	134619128	137795		A1_RaGOO	237253024	237264298	11274							A1_RaGOO	230340240	230369483	29243
A1_RaGOO	134941896	134971045	29149		A1_RaGOO	238586707	238681870	95163							A1_RaGOO	231073420	231100881	27461
A1_RaGOO	135022801	135126440	103639		A2_RaGOO	399	5131190	5130791							A1_RaGOO	231536252	231555908	19656
A1_RaGOO	135378030	135472557	94527		A2_RaGOO	5153953	7729984	2576031							A1_RaGOO	231634250	231643931	9681
A1_RaGOO	136033783	136076742	42959		A2_RaGOO	7821096	7858405	37309							A1_RaGOO	231802090	231820263	18173
A1_RaGOO	136080873	136085556	4683		A2_RaGOO	7924023	7994314	70291							A1_RaGOO	231841282	231864580	23298
A1_RaGOO	136782270	136836066	53796		A2_RaGOO	9210506	9239629	29123							A1_RaGOO	232026345	232047986	21641
A1_RaGOO	137522859	137567964	45105		A2_RaGOO	9245684	9279126	33442							A1_RaGOO	232074152	232097103	22951
A1_RaGOO	138400598	138438791	38193		A2_RaGOO	9683243	9779516	96273							A1_RaGOO	232110878	232119458	8580
A1_RaGOO	139164751	139342409	177658		A2_RaGOO	9803156	9810379	7223							A1_RaGOO	232205298	232217981	12683
A1_RaGOO	139455341	139730594	275253		A2_RaGOO	9906349	9940979	34630							A1_RaGOO	232284551	232288428	3877
A1_RaGOO	140118580	140153925	35345		A2_RaGOO	10078025	10148187	70162							A1_RaGOO	232369317	232378790	9473
A1_RaGOO	141108501	141161819	53318		A2_RaGOO	10638379	10647266	8887							A1_RaGOO	232412381	232530284	117903
A1_RaGOO	141717458	141996426	278968		A2_RaGOO	10925457	10930070	4613							A1_RaGOO	232579174	232629410	50236
A1_RaGOO	142584252	142805005	220753		A2_RaGOO	11050306	11086737	36431							A1_RaGOO	232671621	232687566	15945
A1_RaGOO	143291238	143320392	29154		A2_RaGOO	12212951	12274021	61070							A1_RaGOO	232694798	232717974	23176
A1_RaGOO	143636834	143819871	183037		A2_RaGOO	12814219	12833969	19750							A1_RaGOO	232849711	232926879	77168
A1_RaGOO	144677818	144841154	163336		A2_RaGOO	12888153	12967457	79304							A1_RaGOO	233013578	233108478	94900
A1_RaGOO	146587298	146604144	16846		A2_RaGOO	13196755	13232605	35850							A1_RaGOO	233270581	233300169	29588
A1_RaGOO	148673017	149050738	377721		A2_RaGOO	14068060	14191284	123224							A1_RaGOO	233861207	233893011	31804
A1_RaGOO	150307819	150430137	122318		A2_RaGOO	14821168	14907952	86784							A1_RaGOO	233920291	233934049	13758
A1_RaGOO	150806569	150839235	32666		A2_RaGOO	17346912	17540520	193608							A1_RaGOO	233946741	233971708	24967
A1_RaGOO	151023374	151200704	177330		A2_RaGOO	17657205	17691726	34521							A1_RaGOO	234104663	234179050	74387
A1_RaGOO	151474718	152014787	540069		A2_RaGOO	17712680	17756012	43332							A1_RaGOO	234205922	234258374	52452
A1_RaGOO	152085646	152123705	38059		A2_RaGOO	18575577	18613693	38116							A1_RaGOO	234479905	234510863	30958
A1_RaGOO	152589505	152757682	168177		A2_RaGOO	18697236	18716388	19152							A1_RaGOO	234592000	234677612	85612
A1_RaGOO	153473470	153562130	88660		A2_RaGOO	19852825	19859296	6471							A1_RaGOO	234761046	234841904	80858
A1_RaGOO	153586088	153690885	104797		A2_RaGOO	20288124	20326401	38277							A1_RaGOO	234857278	234879588	22310
A1_RaGOO	153957518	153999425	41907		A2_RaGOO	21047984	21117201	69217							A1_RaGOO	235356075	235436694	80619
A1_RaGOO	154539473	154560791	21318		A2_RaGOO	21298690	21375841	77151							A1_RaGOO	235450849	235463179	12330
A1_RaGOO	154605356	154624411	19055		A2_RaGOO	21402013	21418234	16221							A1_RaGOO	235472435	235485750	13315
A1_RaGOO	154842943	154876039	33096		A2_RaGOO	21520251	21583367	63116							A1_RaGOO	235499346	235501979	2633
A1_RaGOO	155574102	155666752	92650		A2_RaGOO	21722062	21733947	11885							A1_RaGOO	235503966	235507213	3247
A1_RaGOO	156030847	156148365	117518		A2_RaGOO	21829531	21846195	16664							A1_RaGOO	235721514	235860187	138673
A1_RaGOO	156442828	156766169	323341		A2_RaGOO	21958041	22043812	85771							A1_RaGOO	235959745	235964261	4516
A1_RaGOO	157412277	157662235	249958		A2_RaGOO	22226076	22234903	8827							A1_RaGOO	236070951	236184747	113796
A1_RaGOO	158553341	158815702	262361		A2_RaGOO	22829321	22988356	159035							A1_RaGOO	236298838	236342193	43355
A1_RaGOO	159052675	159077364	24689		A2_RaGOO	23067931	23084634	16703							A1_RaGOO	236528220	236548126	19906
A1_RaGOO	159336947	159509985	173038		A2_RaGOO	23163844	23270275	106431							A1_RaGOO	236612939	236645756	32817
A1_RaGOO	159646547	159670675	24128		A2_RaGOO	23819213	23854398	35185							A1_RaGOO	236721376	236755465	34089
A1_RaGOO	160451972	160545878	93906		A2_RaGOO	24348057	24366947	18890							A1_RaGOO	236863748	236889051	25303
A1_RaGOO	162005073	162126175	121102		A2_RaGOO	24472224	24668853	196629							A1_RaGOO	237171760	237177990	6230
A1_RaGOO	162410005	162683430	273425		A2_RaGOO	24694719	24762343	67624							A1_RaGOO	237383132	237391336	8204
A1_RaGOO	163534698	163819100	284402		A2_RaGOO	25134478	25350419	215941							A1_RaGOO	237485771	237501613	15842
A1_RaGOO	163884663	163900768	16105		A2_RaGOO	25962900	26012321	49421							A1_RaGOO	238274679	238291033	16354
A1_RaGOO	164027223	164192793	165570		A2_RaGOO	26385592	26434216	48624							A1_RaGOO	238407988	238524826	116838
A1_RaGOO	164312489	164364095	51606		A2_RaGOO	26732665	26775077	42412							A2_RaGOO	399	118975	118576
A1_RaGOO	164518571	164623901	105330		A2_RaGOO	26959984	26966615	6631							A2_RaGOO	122341	6494471	6372130
A1_RaGOO	164630714	164638960	8246		A2_RaGOO	27301508	27414912	113404							A2_RaGOO	6539180	7729984	1190804
A1_RaGOO	166173034	167772165	1599131		A2_RaGOO	28621447	28698664	77217							A2_RaGOO	7820911	7858405	37494
A1_RaGOO	168734404	168866955	132551		A2_RaGOO	29326642	29401079	74437							A2_RaGOO	7929012	7994314	65302
A1_RaGOO	169714362	169782591	68229		A2_RaGOO	30077682	30300474	222792							A2_RaGOO	9122409	9245593	123184
A1_RaGOO	170392429	170417712	25283		A2_RaGOO	30721860	30773211	51351							A2_RaGOO	9766076	9804514	38438
A1_RaGOO	174194087	174214718	20631		A2_RaGOO	30798194	30991711	193517							A2_RaGOO	10033380	10047962	14582
A1_RaGOO	174604484	175445375	840891		A2_RaGOO	31969508	32117804	148296							A2_RaGOO	10078001	10108108	30107
A1_RaGOO	175449681	214209191	38759510		A2_RaGOO	32542024	33493081	951057							A2_RaGOO	10618433	10682882	64449
A1_RaGOO	214483886	214704449	220563		A2_RaGOO	34676459	34862162	185703							A2_RaGOO	10729977	10852262	122285
A1_RaGOO	214848234	214948015	99781		A2_RaGOO	35419332	35475021	55689							A2_RaGOO	10954022	10969391	15369
A1_RaGOO	215161136	215171795	10659		A2_RaGOO	35487694	35528427	40733							A2_RaGOO	11251057	11279053	27996
A1_RaGOO	215185683	215325786	140103		A2_RaGOO	35748390	35816992	68602							A2_RaGOO	12033410	12198282	164872
A1_RaGOO	215357722	215368250	10528		A2_RaGOO	38825816	38870759	44943							A2_RaGOO	12437676	12499019	61343
A1_RaGOO	215620379	215626400	6021		A2_RaGOO	39031945	39055878	23933							A2_RaGOO	13116299	13130586	14287
A1_RaGOO	216378190	216435710	57520		A2_RaGOO	39191816	39399033	207217							A2_RaGOO	13383084	13441779	58695
A1_RaGOO	216553182	216559701	6519		A2_RaGOO	39404300	39444544	40244							A2_RaGOO	13635320	13653277	17957
A1_RaGOO	216657425	216688557	31132		A2_RaGOO	39467147	39515060	47913							A2_RaGOO	13720707	13732505	11798
A1_RaGOO	216734262	216763279	29017		A2_RaGOO	39651697	39754919	103222							A2_RaGOO	13784730	13837858	53128
A1_RaGOO	217132374	217347918	215544		A2_RaGOO	40026659	40043300	16641							A2_RaGOO	13984563	14030196	45633
A1_RaGOO	217586508	217693728	107220		A2_RaGOO	40228760	40390418	161658							A2_RaGOO	14035886	14048801	12915
A1_RaGOO	218038839	218108277	69438		A2_RaGOO	40971915	40986344	14429							A2_RaGOO	15508904	15567515	58611
A1_RaGOO	219475703	219714293	238590		A2_RaGOO	41305127	41317674	12547							A2_RaGOO	15759899	15777886	17987
A1_RaGOO	219984190	220027056	42866		A2_RaGOO	41862072	41917650	55578							A2_RaGOO	16707279	16727036	19757
A1_RaGOO	220193814	220256532	62718		A2_RaGOO	41963824	42192278	228454							A2_RaGOO	16782086	16798947	16861
A1_RaGOO	220590875	220616537	25662		A2_RaGOO	43480912	43517371	36459							A2_RaGOO	16998431	17003874	5443
A1_RaGOO	221114889	221127221	12332		A2_RaGOO	44044068	44114887	70819							A2_RaGOO	17362442	17440735	78293
A1_RaGOO	222254613	222286178	31565		A2_RaGOO	44686322	44695241	8919							A2_RaGOO	17790272	17849666	59394
A1_RaGOO	222545461	222591456	45995		A2_RaGOO	46221345	46264346	43001							A2_RaGOO	17924192	17941758	17566
A1_RaGOO	222747640	222770689	23049		A2_RaGOO	46898715	46928837	30122							A2_RaGOO	17957347	17980174	22827
A1_RaGOO	222808104	222849091	40987		A2_RaGOO	47138667	47160429	21762							A2_RaGOO	18138430	18162824	24394
A1_RaGOO	222920172	222925495	5323		A2_RaGOO	47355568	47572100	216532							A2_RaGOO	18575577	18613693	38116
A1_RaGOO	223296384	223326809	30425		A2_RaGOO	47598876	69394700	21795824							A2_RaGOO	18697236	18711017	13781
A1_RaGOO	223429205	223514537	85332		A2_RaGOO	69399848	88839262	19439414							A2_RaGOO	19852760	19859296	6536
A1_RaGOO	225144288	225198939	54651		A2_RaGOO	88843428	91224347	2380919							A2_RaGOO	20288124	20326401	38277
A1_RaGOO	225527803	225667016	139213		A2_RaGOO	91234131	95855743	4621612							A2_RaGOO	21051001	21117647	66646
A1_RaGOO	225746608	225876532	129924		A2_RaGOO	96336040	96358683	22643							A2_RaGOO	21430414	37971873	16541459
A1_RaGOO	226018481	226116473	97992		A2_RaGOO	96499987	96537236	37249							A2_RaGOO	38416667	38461037	44370
A1_RaGOO	226154313	226176040	21727		A2_RaGOO	96959595	97009657	50062							A2_RaGOO	38572303	38632744	60441
A1_RaGOO	226706535	226754713	48178		A2_RaGOO	97215033	97225512	10479							A2_RaGOO	39161891	39714331	552440
A1_RaGOO	226844419	226864459	20040		A2_RaGOO	97350316	97395373	45057							A2_RaGOO	40207848	40574862	367014
A1_RaGOO	227440145	227465943	25798		A2_RaGOO	97698509	98182922	484413							A2_RaGOO	41742967	42200621	457654
A1_RaGOO	227543164	227552354	9190		A2_RaGOO	98430532	98454350	23818							A2_RaGOO	42592831	42613334	20503
A1_RaGOO	227664342	227679509	15167		A2_RaGOO	98468736	98599359	130623							A2_RaGOO	44018849	44080911	62062
A1_RaGOO	227965575	227983533	17958		A2_RaGOO	98635393	98664314	28921							A2_RaGOO	44353692	44377437	23745
A1_RaGOO	228130760	228221897	91137		A2_RaGOO	98829486	99346337	516851							A2_RaGOO	45202748	45238614	35866
A1_RaGOO	228403692	228441124	37432		A2_RaGOO	99825666	99861638	35972							A2_RaGOO	46275627	46323828	48201
A1_RaGOO	229529465	230947706	1418241		A2_RaGOO	100503118	100535886	32768							A2_RaGOO	46575471	46644123	68652
A1_RaGOO	231273514	231357179	83665		A2_RaGOO	101355874	101724198	368324							A2_RaGOO	46782549	46785229	2680
A1_RaGOO	231361963	231428090	66127		A2_RaGOO	102119435	102160867	41432							A2_RaGOO	46891460	46895792	4332
A1_RaGOO	231841282	231854734	13452		A2_RaGOO	102183762	102237162	53400							A2_RaGOO	47160622	47165231	4609
A1_RaGOO	232092326	232117494	25168		A2_RaGOO	108885229	109408432	523203							A2_RaGOO	47591775	47658214	66439
A1_RaGOO	232228499	232295456	66957		A2_RaGOO	109784610	109889008	104398							A2_RaGOO	48522164	48525494	3330
A1_RaGOO	232342605	232373222	30617		A2_RaGOO	112125956	112240738	114782							A2_RaGOO	48534690	48544412	9722
A1_RaGOO	232433935	232450709	16774		A2_RaGOO	112354568	112364200	9632							A2_RaGOO	48857012	72202265	23345253
A1_RaGOO	232566194	232630237	64043		A2_RaGOO	112774416	112824417	50001							A2_RaGOO	72209373	74540431	2331058
A1_RaGOO	232650712	232661174	10462		A2_RaGOO	114470438	114758448	288010							A2_RaGOO	74617805	76298271	1680466
A1_RaGOO	232723738	232780975	57237		A2_RaGOO	114957224	115058606	101382							A2_RaGOO	76318104	76941860	623756
A1_RaGOO	232862034	232948321	86287		A2_RaGOO	117628181	124182762	6554581							A2_RaGOO	77695363	77860292	164929
A1_RaGOO	233660371	234258374	598003		A2_RaGOO	124267573	124603049	335476							A2_RaGOO	77956784	78268231	311447
A1_RaGOO	234480352	234509876	29524		A2_RaGOO	127089174	127142863	53689							A2_RaGOO	78575047	78645060	70013
A1_RaGOO	234592000	234677949	85949		A2_RaGOO	127212113	127228328	16215							A2_RaGOO	79528597	79776402	247805
A1_RaGOO	235133277	235164598	31321		A2_RaGOO	127741118	127902738	161620							A2_RaGOO	80750769	80864046	113277
A1_RaGOO	235337726	235355308	17582		A2_RaGOO	128038364	128598180	559816							A2_RaGOO	81553106	81711342	158236
A1_RaGOO	235706280	235709655	3375		A2_RaGOO	129203198	129216958	13760							A2_RaGOO	81828404	81968685	140281
A1_RaGOO	235776140	235793418	17278		A2_RaGOO	129632637	129715633	82996							A2_RaGOO	82169739	82325639	155900
A1_RaGOO	236209436	236211547	2111		A2_RaGOO	129772727	129853212	80485							A2_RaGOO	83037915	83174190	136275
A1_RaGOO	236455122	236526718	71596		A2_RaGOO	129955308	130119875	164567							A2_RaGOO	83667953	83984357	316404
A1_RaGOO	236721376	236752213	30837		A2_RaGOO	131537432	131631819	94387							A2_RaGOO	84428858	84445613	16755
A1_RaGOO	237136373	237143079	6706		A2_RaGOO	131795421	131848678	53257							A2_RaGOO	85947580	86088193	140613
A1_RaGOO	237178210	237199723	21513		A2_RaGOO	132452952	132466971	14019							A2_RaGOO	88375906	88420962	45056
A1_RaGOO	237253024	237264298	11274		A2_RaGOO	132681801	132709929	28128							A2_RaGOO	88491990	88690096	198106
A1_RaGOO	238586707	238688541	101834		A2_RaGOO	133229401	133311527	82126							A2_RaGOO	89593706	89675755	82049
A2_RaGOO	568237	845397	277160		A2_RaGOO	133317695	133340380	22685							A2_RaGOO	89731880	90144474	412594
A2_RaGOO	981789	1000859	19070		A2_RaGOO	134679866	134864448	184582							A2_RaGOO	90672161	90776958	104797
A2_RaGOO	1806039	1944430	138391		A2_RaGOO	135493223	135621571	128348							A2_RaGOO	90997498	91224474	226976
A2_RaGOO	2012564	2039114	26550		A2_RaGOO	135691657	135732523	40866							A2_RaGOO	91673502	91792045	118543
A2_RaGOO	2147175	2174466	27291		A2_RaGOO	135983693	136007740	24047							A2_RaGOO	91915977	92226470	310493
A2_RaGOO	2236451	2248240	11789		A2_RaGOO	136341711	136359668	17957							A2_RaGOO	92758167	92798192	40025
A2_RaGOO	2251071	2316297	65226		A2_RaGOO	136496047	141816633	5320586							A2_RaGOO	92814727	92829508	14781
A2_RaGOO	3028106	3034057	5951		A2_RaGOO	141819972	153663005	11843033							A2_RaGOO	95459453	95860119	400666
A2_RaGOO	3265021	3321928	56907		A2_RaGOO	155092991	155117018	24027							A2_RaGOO	96336040	96358683	22643
A2_RaGOO	3341587	3498879	157292		A2_RaGOO	155202296	155212693	10397							A2_RaGOO	96499841	96540790	40949
A2_RaGOO	3624737	3631304	6567		A2_RaGOO	155465076	155609001	143925							A2_RaGOO	96959595	97009657	50062
A2_RaGOO	3639759	3673252	33493		A2_RaGOO	155887701	155926211	38510							A2_RaGOO	97215033	97225512	10479
A2_RaGOO	4577791	4599063	21272		A2_RaGOO	156238161	156251142	12981							A2_RaGOO	97349501	97395133	45632
A2_RaGOO	5032289	5059926	27637		A2_RaGOO	156416065	156423055	6990							A2_RaGOO	97698509	98197214	498705
A2_RaGOO	5956763	5978451	21688		A2_RaGOO	157069481	157085563	16082							A2_RaGOO	98430846	98599359	168513
A2_RaGOO	7009488	7027672	18184		A2_RaGOO	158142463	158166123	23660							A2_RaGOO	98621431	98664314	42883
A2_RaGOO	7121035	7159753	38718		A2_RaGOO	158755074	158841350	86276							A2_RaGOO	98818716	99346337	527621
A2_RaGOO	7820911	7859985	39074		A2_RaGOO	159143715	159162040	18325							A2_RaGOO	99825666	99861638	35972
A2_RaGOO	7924063	7994314	70251		A2_RaGOO	159283653	159352500	68847							A2_RaGOO	100503118	100535886	32768
A2_RaGOO	9246702	9279126	32424		A2_RaGOO	159569317	160828518	1259201							A2_RaGOO	100957030	100985798	28768
A2_RaGOO	9683243	9779516	96273		A2_RaGOO	160851726	160866343	14617							A2_RaGOO	101355715	101724198	368483
A2_RaGOO	9818311	9844613	26302		A2_RaGOO	160960439	160967605	7166							A2_RaGOO	101743170	101746354	3184
A2_RaGOO	9906349	9940979	34630		A2_RaGOO	161277253	161332114	54861							A2_RaGOO	102119435	102160867	41432
A2_RaGOO	10078001	10148187	70186		A2_RaGOO	161707082	161776026	68944							A2_RaGOO	102183762	102237162	53400
A2_RaGOO	10638379	10647266	8887		A2_RaGOO	162008915	162058104	49189							A2_RaGOO	108991063	109656889	665826
A2_RaGOO	11050165	11086737	36572		A2_RaGOO	162651637	162687206	35569							A2_RaGOO	109795249	109889008	93759
A2_RaGOO	12212951	12279622	66671		A2_RaGOO	163217608	163233942	16334							A2_RaGOO	112121799	112240738	118939
A2_RaGOO	12814508	12833969	19461		A2_RaGOO	164299906	164332327	32421							A2_RaGOO	112354568	112364200	9632
A2_RaGOO	12877241	12967457	90216		A2_RaGOO	164360413	164380595	20182							A2_RaGOO	112408607	112430839	22232
A2_RaGOO	13196755	13230883	34128		A2_RaGOO	165389110	166148312	759202							A2_RaGOO	112773615	112824417	50802
A2_RaGOO	14068060	14247352	179292		A2_RaGOO	166322503	166378516	56013							A2_RaGOO	113359530	113388221	28691
A2_RaGOO	14825289	14907952	82663		A2_RaGOO	166422487	166429016	6529							A2_RaGOO	114470438	114758448	288010
A2_RaGOO	17346912	17540520	193608		A3_RaGOO	145468	482503	337035							A2_RaGOO	114876188	115078678	202490
A2_RaGOO	17712680	17756012	43332		A3_RaGOO	788246	955319	167073							A2_RaGOO	117628181	124182762	6554581
A2_RaGOO	18575577	18613693	38116		A3_RaGOO	1172453	1203449	30996							A2_RaGOO	124267573	124603049	335476
A2_RaGOO	18697236	18711017	13781		A3_RaGOO	1660149	1690372	30223							A2_RaGOO	127089174	127121242	32068
A2_RaGOO	18963161	19130113	166952		A3_RaGOO	1719194	1795303	76109							A2_RaGOO	127221597	127228328	6731
A2_RaGOO	19167168	19182830	15662		A3_RaGOO	2407233	2443160	35927							A2_RaGOO	127741118	127902738	161620
A2_RaGOO	19333423	19524063	190640		A3_RaGOO	2460199	2514441	54242							A2_RaGOO	128032359	128598103	565744
A2_RaGOO	19721714	19729965	8251		A3_RaGOO	2547245	2610661	63416							A2_RaGOO	129203198	129216958	13760
A2_RaGOO	19789797	19811406	21609		A3_RaGOO	2860582	2896274	35692							A2_RaGOO	129630545	129715633	85088
A2_RaGOO	20623454	20667283	43829		A3_RaGOO	3076137	3133295	57158							A2_RaGOO	129772727	129853212	80485
A2_RaGOO	20867285	21072281	204996		A3_RaGOO	3159390	3193702	34312							A2_RaGOO	129955447	130119875	164428
A2_RaGOO	21199526	21219324	19798		A3_RaGOO	3296007	3309370	13363							A2_RaGOO	131537432	131635826	98394
A2_RaGOO	21333661	21361629	27968		A3_RaGOO	3751730	3767189	15459							A2_RaGOO	131795421	131848678	53257
A2_RaGOO	21460339	21590823	130484		A3_RaGOO	3768237	3793981	25744							A2_RaGOO	132452952	132465838	12886
A2_RaGOO	21717934	21776359	58425		A3_RaGOO	3998282	4028356	30074							A2_RaGOO	132681801	132709929	28128
A2_RaGOO	21829531	21847130	17599		A3_RaGOO	4254475	4349895	95420							A2_RaGOO	133229401	133311924	82523
A2_RaGOO	22167518	22181791	14273		A3_RaGOO	4397405	4428936	31531							A2_RaGOO	133317695	133340380	22685
A2_RaGOO	22201161	22226775	25614		A3_RaGOO	5187686	5212121	24435							A2_RaGOO	134679866	134888460	208594
A2_RaGOO	22436332	22451059	14727		A3_RaGOO	5719134	5739371	20237							A2_RaGOO	135493223	135621571	128348
A2_RaGOO	22742467	22762167	19700		A3_RaGOO	5882363	5924350	41987							A2_RaGOO	135691657	135732523	40866
A2_RaGOO	22862033	22911719	49686		A3_RaGOO	6172010	6186515	14505							A2_RaGOO	135983693	136007740	24047
A2_RaGOO	23687944	23720308	32364		A3_RaGOO	7122069	7146840	24771							A2_RaGOO	136496047	153662459	17166412
A2_RaGOO	23859103	23928107	69004		A3_RaGOO	8052231	8094770	42539							A2_RaGOO	155092991	155120371	27380
A2_RaGOO	24287805	24352451	64646		A3_RaGOO	8145767	8186295	40528							A2_RaGOO	155202296	155212693	10397
A2_RaGOO	25191028	25258420	67392		A3_RaGOO	8754293	8768557	14264							A2_RaGOO	155465076	155609001	143925
A2_RaGOO	25355467	25505410	149943		A3_RaGOO	8982648	9082364	99716							A2_RaGOO	155892708	155926211	33503
A2_RaGOO	26175715	26316600	140885		A3_RaGOO	9181468	9226087	44619							A2_RaGOO	156238161	156251142	12981
A2_RaGOO	26384213	26438714	54501		A3_RaGOO	9821566	9865212	43646							A2_RaGOO	156414809	156423055	8246
A2_RaGOO	26575148	26606443	31295		A3_RaGOO	10167979	10211177	43198							A2_RaGOO	157069780	157085563	15783
A2_RaGOO	27050981	27300738	249757		A3_RaGOO	10413666	10489773	76107							A2_RaGOO	158142463	158166123	23660
A2_RaGOO	27345016	27414912	69896		A3_RaGOO	10889844	11039024	149180							A2_RaGOO	158609870	158636975	27105
A2_RaGOO	29232340	29571791	339451		A3_RaGOO	11760836	11777971	17135							A2_RaGOO	158755074	158825706	70632
A2_RaGOO	29642742	29667641	24899		A3_RaGOO	11842720	11987104	144384							A2_RaGOO	159141205	159162040	20835
A2_RaGOO	30721860	30769404	47544		A3_RaGOO	12306398	12329461	23063							A2_RaGOO	159283653	159352500	68847
A2_RaGOO	30798194	30991711	193517		A3_RaGOO	12358782	12469882	111100							A2_RaGOO	159748453	160839435	1090982
A2_RaGOO	32503135	32587367	84232		A3_RaGOO	12609777	12648318	38541							A2_RaGOO	160851726	160866343	14617
A2_RaGOO	33470483	34067913	597430		A3_RaGOO	13391336	19114942	5723606							A2_RaGOO	160960439	160967605	7166
A2_RaGOO	34164142	34236128	71986		A3_RaGOO	19692680	19702631	9951							A2_RaGOO	161240185	161331789	91604
A2_RaGOO	35748390	35815594	67204		A3_RaGOO	19793858	19838790	44932							A2_RaGOO	161399382	161408092	8710
A2_RaGOO	35849210	35898190	48980		A3_RaGOO	20610834	20694842	84008							A2_RaGOO	161707082	161785048	77966
A2_RaGOO	36269258	36299282	30024		A3_RaGOO	20913374	21007834	94460							A2_RaGOO	162008104	162058104	50000
A2_RaGOO	36555158	36587479	32321		A3_RaGOO	21249118	21272061	22943							A2_RaGOO	162073329	162142565	69236
A2_RaGOO	36691735	36752948	61213		A3_RaGOO	21430296	21696823	266527							A2_RaGOO	162651637	162687206	35569
A2_RaGOO	36857403	36904736	47333		A3_RaGOO	22447457	22496113	48656							A2_RaGOO	163217608	163233942	16334
A2_RaGOO	36947205	37721069	773864		A3_RaGOO	23150614	23247452	96838							A2_RaGOO	164299629	164332327	32698
A2_RaGOO	37980282	38067015	86733		A3_RaGOO	24011323	24044007	32684							A2_RaGOO	164359990	164381030	21040
A2_RaGOO	38326679	38393074	66395		A3_RaGOO	25716020	25849925	133905							A2_RaGOO	165389110	166123873	734763
A2_RaGOO	38458544	38562384	103840		A3_RaGOO	25904044	26005841	101797							A2_RaGOO	166322503	166378516	56013
A2_RaGOO	40209224	40587543	378319		A3_RaGOO	26032322	26373404	341082							A2_RaGOO	166422487	166429016	6529
A2_RaGOO	41742967	42200621	457654		A3_RaGOO	26482050	26533347	51297							A2_RaGOO	168177709	168202322	24613
A2_RaGOO	42592831	42624083	31252		A3_RaGOO	26982593	27450387	467794							A3_RaGOO	396271	406157	9886
A2_RaGOO	44018849	44114887	96038		A3_RaGOO	28036453	28092785	56332							A3_RaGOO	652006	716799	64793
A2_RaGOO	45203032	45237799	34767		A3_RaGOO	29612866	29720231	107365							A3_RaGOO	829912	1017513	187601
A2_RaGOO	46580542	46644123	63581		A3_RaGOO	30109897	30216986	107089							A3_RaGOO	1205678	1699839	494161
A2_RaGOO	46891516	46895792	4276		A3_RaGOO	30603799	30995121	391322							A3_RaGOO	1718846	1795303	76457
A2_RaGOO	47160622	47165231	4609		A3_RaGOO	31062742	31110979	48237							A3_RaGOO	1875400	1922786	47386
A2_RaGOO	48522164	48525494	3330		A3_RaGOO	31380478	31410686	30208							A3_RaGOO	2285523	2459132	173609
A2_RaGOO	48531772	48543707	11935		A3_RaGOO	32152461	32165828	13367							A3_RaGOO	2616636	2644932	28296
A2_RaGOO	49327148	49455032	127884		A3_RaGOO	32586028	32614482	28454							A3_RaGOO	2690233	2779347	89114
A2_RaGOO	49867007	50157970	290963		A3_RaGOO	32958760	32992166	33406							A3_RaGOO	2828507	2838208	9701
A2_RaGOO	50639359	50663034	23675		A3_RaGOO	33061568	33068247	6679							A3_RaGOO	2904664	2919905	15241
A2_RaGOO	50794227	50841938	47711		A3_RaGOO	33691438	33722680	31242							A3_RaGOO	2952992	2962808	9816
A2_RaGOO	51129157	51212655	83498		A3_RaGOO	33801999	33853878	51879							A3_RaGOO	3051164	3068283	17119
A2_RaGOO	51237547	51325479	87932		A3_RaGOO	35990754	36016853	26099							A3_RaGOO	3095525	3136859	41334
A2_RaGOO	51419012	51509813	90801		A3_RaGOO	36090198	36109287	19089							A3_RaGOO	3160609	3179231	18622
A2_RaGOO	52039450	52077596	38146		A3_RaGOO	36111961	36118712	6751							A3_RaGOO	3588366	3639782	51416
A2_RaGOO	53296647	53637207	340560		A3_RaGOO	36208926	36226599	17673							A3_RaGOO	3661427	3750492	89065
A2_RaGOO	54496798	54537998	41200		A3_RaGOO	36382638	36387411	4773							A3_RaGOO	3767640	3782977	15337
A2_RaGOO	54648049	54675242	27193		A3_RaGOO	36506660	36518861	12201							A3_RaGOO	3933358	3998253	64895
A2_RaGOO	57126457	58915434	1788977		A3_RaGOO	36778539	36943374	164835							A3_RaGOO	4027189	4031248	4059
A2_RaGOO	61974121	62466294	492173		A3_RaGOO	36975891	37087418	111527							A3_RaGOO	4145814	4199258	53444
A2_RaGOO	62670132	62760606	90474		A3_RaGOO	37167047	37190388	23341							A3_RaGOO	4325848	4341176	15328
A2_RaGOO	63237320	63330046	92726		A3_RaGOO	37353091	37414125	61034							A3_RaGOO	4801645	4838595	36950
A2_RaGOO	64162715	64377574	214859		A3_RaGOO	37726303	37963731	237428							A3_RaGOO	5124986	13388460	8263474
A2_RaGOO	64512501	65237629	725128		A3_RaGOO	38226563	38244604	18041							A3_RaGOO	13411722	13446427	34705
A2_RaGOO	65953931	65985987	32056		A3_RaGOO	38290744	38300408	9664							A3_RaGOO	13802266	13931747	129481
A2_RaGOO	66037870	66072648	34778		A3_RaGOO	38465913	38512089	46176							A3_RaGOO	14211909	14333176	121267
A2_RaGOO	67925659	68181125	255466		A3_RaGOO	38606131	41744995	3138864							A3_RaGOO	15195107	15302503	107396
A2_RaGOO	70388691	70610056	221365		A3_RaGOO	44353077	44431695	78618							A3_RaGOO	16698893	16715346	16453
A2_RaGOO	71583750	71727202	143452		A3_RaGOO	44765584	44920521	154937							A3_RaGOO	18115179	18162028	46849
A2_RaGOO	72231822	72939039	707217		A3_RaGOO	45370763	45448673	77910							A3_RaGOO	18592039	18615645	23606
A2_RaGOO	74818816	74859960	41144		A3_RaGOO	45812155	46159882	347727							A3_RaGOO	19692680	19702488	9808
A2_RaGOO	75330158	75394830	64672		A3_RaGOO	46286036	46333601	47565							A3_RaGOO	19788447	19838790	50343
A2_RaGOO	75452341	75512297	59956		A3_RaGOO	46885024	46951886	66862							A3_RaGOO	20610834	20694842	84008
A2_RaGOO	75860788	75883401	22613		A3_RaGOO	47100299	47336566	236267							A3_RaGOO	20921018	21007834	86816
A2_RaGOO	76175847	76495705	319858		A3_RaGOO	49386185	49516919	130734							A3_RaGOO	21249118	21272061	22943
A2_RaGOO	76673968	76869463	195495		A3_RaGOO	50735978	50881666	145688							A3_RaGOO	21430296	21696823	266527
A2_RaGOO	77695363	77856564	161201		A3_RaGOO	51821044	51976412	155368							A3_RaGOO	22447457	22496113	48656
A2_RaGOO	77956784	78268231	311447		A3_RaGOO	52417606	52503352	85746							A3_RaGOO	23150614	23247452	96838
A2_RaGOO	78575047	78647027	71980		A3_RaGOO	53546654	53565074	18420							A3_RaGOO	24011323	24043998	32675
A2_RaGOO	79533143	79776402	243259		A3_RaGOO	60321165	60511759	190594							A3_RaGOO	25716020	25849925	133905
A2_RaGOO	80751096	80869504	118408		A3_RaGOO	60798077	61126152	328075							A3_RaGOO	25904044	26005841	101797
A2_RaGOO	81558717	81711342	152625		A3_RaGOO	62500322	62634496	134174							A3_RaGOO	26041610	26373404	331794
A2_RaGOO	81829037	81984394	155357		A3_RaGOO	63744091	63800434	56343							A3_RaGOO	26482050	26533347	51297
A2_RaGOO	82171277	82325639	154362		A3_RaGOO	64241973	64264300	22327							A3_RaGOO	26991536	27438773	447237
A2_RaGOO	83037915	83174190	136275		A3_RaGOO	64614366	64720065	105699							A3_RaGOO	27627622	27722644	95022
A2_RaGOO	83668737	83989424	320687		A3_RaGOO	64982080	65072239	90159							A3_RaGOO	28031687	28092785	61098
A2_RaGOO	84430035	84446194	16159		A3_RaGOO	67733520	73916773	6183253							A3_RaGOO	29613326	29720231	106905
A2_RaGOO	85949272	86089192	139920		A3_RaGOO	73918781	77269268	3350487							A3_RaGOO	30603799	30789923	186124
A2_RaGOO	88375906	88420962	45056		A3_RaGOO	77270230	81043906	3773676							A3_RaGOO	30792051	30995121	203070
A2_RaGOO	88514243	88694920	180677		A3_RaGOO	81044982	83415408	2370426							A3_RaGOO	31062984	31110979	47995
A2_RaGOO	89593706	89684292	90586		A3_RaGOO	83668718	83700244	31526							A3_RaGOO	31380478	31410686	30208
A2_RaGOO	89732154	90114151	381997		A3_RaGOO	84568169	84606294	38125							A3_RaGOO	32134827	32165828	31001
A2_RaGOO	90657882	90777031	119149		A3_RaGOO	84935308	84956579	21271							A3_RaGOO	32586169	32614482	28313
A2_RaGOO	91673502	91790441	116939		A3_RaGOO	85022639	85040782	18143							A3_RaGOO	32958760	32992166	33406
A2_RaGOO	91955950	92226470	270520		A3_RaGOO	85198308	85218844	20536							A3_RaGOO	33691438	33731206	39768
A2_RaGOO	92816625	92829508	12883		A3_RaGOO	85223285	85290958	67673							A3_RaGOO	33801999	33853878	51879
A2_RaGOO	95459453	95856155	396702		A3_RaGOO	85495415	85562603	67188							A3_RaGOO	34329443	34351315	21872
A2_RaGOO	96499841	96536359	36518		A3_RaGOO	85582444	85618052	35608							A3_RaGOO	35279693	35330111	50418
A2_RaGOO	96959595	97009657	50062		A3_RaGOO	85795488	85836824	41336							A3_RaGOO	35427891	35439493	11602
A2_RaGOO	97215033	97226258	11225		A3_RaGOO	85936279	86392630	456351							A3_RaGOO	35990754	36016853	26099
A2_RaGOO	97350072	97394219	44147		A3_RaGOO	86801246	86815455	14209							A3_RaGOO	36090198	36109287	19089
A2_RaGOO	97698509	98182922	484413		A3_RaGOO	86848594	86963220	114626							A3_RaGOO	36111961	36118276	6315
A2_RaGOO	98430846	98534208	103362		A3_RaGOO	87052555	87095975	43420							A3_RaGOO	36209356	36226599	17243
A2_RaGOO	98554229	98599359	45130		A3_RaGOO	87115539	87791425	675886							A3_RaGOO	36382638	36387411	4773
A2_RaGOO	98818716	99346337	527621		A3_RaGOO	87987223	88117040	129817							A3_RaGOO	36506660	36518861	12201
A2_RaGOO	99825666	99861638	35972		A3_RaGOO	93502227	93538668	36441							A3_RaGOO	36778545	36943374	164829
A2_RaGOO	100493632	100535886	42254		A3_RaGOO	94343861	94424618	80757							A3_RaGOO	36975891	37087418	111527
A2_RaGOO	101355874	101724198	368324		A3_RaGOO	94870608	94974613	104005							A3_RaGOO	37166810	37189746	22936
A2_RaGOO	102119468	102160867	41399		A3_RaGOO	94995377	95191237	195860							A3_RaGOO	37353091	37414125	61034
A2_RaGOO	102183762	102237162	53400		A3_RaGOO	95888911	101527855	5638944							A3_RaGOO	37726215	37963731	237516
A2_RaGOO	109795249	109857082	61833		A3_RaGOO	101528432	109439302	7910870							A3_RaGOO	37973414	37980505	7091
A2_RaGOO	110045192	110218181	172989		A3_RaGOO	110603746	110643477	39731							A3_RaGOO	38226030	38254637	28607
A2_RaGOO	110318102	110369093	50991		A3_RaGOO	110986145	111179502	193357							A3_RaGOO	38290727	38300408	9681
A2_RaGOO	110416888	110569494	152606		A3_RaGOO	111384163	111504238	120075							A3_RaGOO	38388490	38418566	30076
A2_RaGOO	112240914	112265960	25046		A3_RaGOO	111617640	111682729	65089							A3_RaGOO	38444314	38453926	9612
A2_RaGOO	112367190	113302594	935404		A3_RaGOO	111862478	111871177	8699							A3_RaGOO	38466342	38497028	30686
A2_RaGOO	113469054	113565953	96899		A3_RaGOO	112118315	112137562	19247							A3_RaGOO	38556281	38597936	41655
A2_RaGOO	114288587	114851883	563296		A3_RaGOO	112258018	112306903	48885							A3_RaGOO	38705619	38799717	94098
A2_RaGOO	115939866	116044043	104177		A3_RaGOO	112649921	112692313	42392							A3_RaGOO	39046948	39064730	17782
A2_RaGOO	118152782	118369780	216998		A3_RaGOO	112704075	112714490	10415							A3_RaGOO	41332051	41380248	48197
A2_RaGOO	118659644	118753010	93366		A3_RaGOO	113205782	113312405	106623							A3_RaGOO	41745544	44696663	2951119
A2_RaGOO	119158730	119390176	231446		A3_RaGOO	113856154	113969417	113263							A3_RaGOO	44707463	52217076	7509613
A2_RaGOO	119852581	119943680	91099		A3_RaGOO	114129263	114141070	11807							A3_RaGOO	52219194	58698535	6479341
A2_RaGOO	120638294	120916210	277916		A3_RaGOO	115362906	115402992	40086							A3_RaGOO	58701402	63971948	5270546
A2_RaGOO	122717294	123343085	625791		A3_RaGOO	115840823	115879296	38473							A3_RaGOO	63972672	64968759	996087
A2_RaGOO	124183486	124254290	70804		A3_RaGOO	116048840	116159691	110851							A3_RaGOO	64982080	65072239	90159
A2_RaGOO	125316226	125792491	476265		A3_RaGOO	116843425	116874436	31011							A3_RaGOO	67719436	79973518	12254082
A2_RaGOO	129287085	129496061	208976		A3_RaGOO	117265754	117318275	52521							A3_RaGOO	80711961	80812416	100455
A2_RaGOO	129969900	130220418	250518		A3_RaGOO	118835372	118874385	39013							A3_RaGOO	80832605	80914014	81409
A2_RaGOO	131100195	131170837	70642		A3_RaGOO	119176565	119190993	14428							A3_RaGOO	81865630	83762962	1897332
A2_RaGOO	131455873	131625266	169393		A3_RaGOO	119233113	119268599	35486							A3_RaGOO	84568169	84604561	36392
A2_RaGOO	131859313	132052452	193139		A3_RaGOO	119866387	119966077	99690							A3_RaGOO	84935308	84963358	28050
A2_RaGOO	132106660	132615832	509172		A3_RaGOO	120095299	120133709	38410							A3_RaGOO	85022639	85040782	18143
A2_RaGOO	133157916	133249119	91203		A3_RaGOO	120309671	120330134	20463							A3_RaGOO	85198308	85218844	20536
A2_RaGOO	133317695	133336502	18807		A3_RaGOO	120552811	120636879	84068							A3_RaGOO	85223285	85296667	73382
A2_RaGOO	133599657	133664568	64911		A3_RaGOO	121652205	121804610	152405							A3_RaGOO	85495415	85562603	67188
A2_RaGOO	133840024	133864292	24268		A3_RaGOO	121971564	122012711	41147							A3_RaGOO	85583034	85614547	31513
A2_RaGOO	134258439	134336435	77996		A3_RaGOO	122610966	122615511	4545							A3_RaGOO	85708392	85789413	81021
A2_RaGOO	134678983	134864448	185465		A3_RaGOO	123275593	123305263	29670							A3_RaGOO	85935472	85946297	10825
A2_RaGOO	136541070	136572699	31629		A3_RaGOO	124834415	125956546	1122131							A3_RaGOO	86059110	86259261	200151
A2_RaGOO	136578940	136641492	62552		A3_RaGOO	125969519	126756504	786985							A3_RaGOO	92223507	92359566	136059
A2_RaGOO	136922888	137021458	98570		A3_RaGOO	126767539	133181508	6413969							A3_RaGOO	92659318	92675879	16561
A2_RaGOO	137742476	137760009	17533		A3_RaGOO	133181777	134927358	1745581							A3_RaGOO	92854935	92880032	25097
A2_RaGOO	138722954	138746610	23656		A3_RaGOO	135016906	135057585	40679							A3_RaGOO	93816842	93988363	171521
A2_RaGOO	138832120	138955075	122955		A3_RaGOO	135575377	135596834	21457							A3_RaGOO	94438183	94452736	14553
A2_RaGOO	140797876	141077041	279165		A3_RaGOO	136232289	136312875	80586							A3_RaGOO	94778255	94872405	94150
A2_RaGOO	141853078	141875871	22793		A3_RaGOO	136886714	136968946	82232							A3_RaGOO	94954502	94978415	23913
A2_RaGOO	149192929	149312887	119958		A3_RaGOO	137131546	137297122	165576							A3_RaGOO	94995377	95349319	353942
A2_RaGOO	150626351	151565609	939258		A3_RaGOO	137354192	137380216	26024							A3_RaGOO	96952806	97274376	321570
A2_RaGOO	152705558	152811563	106005		A3_RaGOO	138345400	138354249	8849							A3_RaGOO	98038691	98055417	16726
A2_RaGOO	152950557	153026936	76379		B1_RaGOO	126199	1381326	1255127							A3_RaGOO	98579973	98657313	77340
A2_RaGOO	153302209	153409466	107257		B1_RaGOO	1586999	1609082	22083							A3_RaGOO	99287425	99437571	150146
A2_RaGOO	153416945	153476495	59550		B1_RaGOO	1714807	1767791	52984							A3_RaGOO	100372307	101229533	857226
A2_RaGOO	153486880	153518540	31660		B1_RaGOO	2252667	2273027	20360							A3_RaGOO	102137336	102160692	23356
A2_RaGOO	153663230	153928434	265204		B1_RaGOO	2497085	2533389	36304							A3_RaGOO	102330076	102866529	536453
A2_RaGOO	154579118	154585777	6659		B1_RaGOO	2630897	2637652	6755							A3_RaGOO	103095882	103147212	51330
A2_RaGOO	155082093	155120371	38278		B1_RaGOO	2807700	2820170	12470							A3_RaGOO	104807943	105429200	621257
A2_RaGOO	155225731	155439141	213410		B1_RaGOO	2879642	2885248	5606							A3_RaGOO	105563936	105737162	173226
A2_RaGOO	155789375	155813656	24281		B1_RaGOO	2919155	2952934	33779							A3_RaGOO	105747611	105858233	110622
A2_RaGOO	156238161	156251142	12981		B1_RaGOO	2985059	3012470	27411							A3_RaGOO	106310609	106326708	16099
A2_RaGOO	157171633	157372724	201091		B1_RaGOO	3104818	3148752	43934							A3_RaGOO	108181607	108227858	46251
A2_RaGOO	157730825	157753945	23120		B1_RaGOO	3216969	3224261	7292							A3_RaGOO	108552178	108654225	102047
A2_RaGOO	159281178	159523363	242185		B1_RaGOO	3293253	3347451	54198							A3_RaGOO	108665939	108784868	118929
A2_RaGOO	159744393	160066958	322565		B1_RaGOO	3621794	3868774	246980							A3_RaGOO	108804753	108852089	47336
A2_RaGOO	160307639	160427391	119752		B1_RaGOO	3924313	4011421	87108							A3_RaGOO	109016258	109055132	38874
A2_RaGOO	161511236	161540208	28972		B1_RaGOO	4169263	4230885	61622							A3_RaGOO	109547408	110118875	571467
A2_RaGOO	161652014	161777091	125077		B1_RaGOO	4733452	4757751	24299							A3_RaGOO	110223939	110336166	112227
A2_RaGOO	161778986	161824701	45715		B1_RaGOO	4956515	4977084	20569							A3_RaGOO	110360601	110466043	105442
A2_RaGOO	162572661	162637262	64601		B1_RaGOO	5424539	5489304	64765							A3_RaGOO	110490147	110596005	105858
A2_RaGOO	162672878	162704317	31439		B1_RaGOO	5753934	5872187	118253							A3_RaGOO	110646008	110656918	10910
A2_RaGOO	162932125	163044427	112302		B1_RaGOO	6450581	6519314	68733							A3_RaGOO	110937355	110985992	48637
A2_RaGOO	163282459	163622293	339834		B1_RaGOO	8163615	8233689	70074							A3_RaGOO	111228238	111504238	276000
A2_RaGOO	164101249	164124463	23214		B1_RaGOO	8291149	8362779	71630							A3_RaGOO	111853927	111862410	8483
A2_RaGOO	166164652	166215763	51111		B1_RaGOO	8432976	8482299	49323							A3_RaGOO	111944885	112117279	172394
A2_RaGOO	166494621	166599202	104581		B1_RaGOO	8579534	8903562	324028							A3_RaGOO	112494683	112529734	35051
A2_RaGOO	166655419	167264245	608826		B1_RaGOO	8981606	32884483	23902877							A3_RaGOO	113497398	113545042	47644
A2_RaGOO	167323114	167399861	76747		B1_RaGOO	32885322	38362623	5477301							A3_RaGOO	114582117	114682101	99984
A3_RaGOO	15481	1252457	1236976		B1_RaGOO	38364039	42925418	4561379							A3_RaGOO	114714955	115083332	368377
A3_RaGOO	1254152	1815428	561276		B1_RaGOO	42928012	62232274	19304262							A3_RaGOO	115687867	115844786	156919
A3_RaGOO	1816582	8703202	6886620		B1_RaGOO	62238032	67202647	4964615							A3_RaGOO	116996139	117035269	39130
A3_RaGOO	8744026	8758933	14907		B1_RaGOO	67207725	70138197	2930472							A3_RaGOO	117715849	117768549	52700
A3_RaGOO	9024320	9082364	58044		B1_RaGOO	70147784	71240504	1092720							A3_RaGOO	117790981	118272964	481983
A3_RaGOO	9132454	9151428	18974		B1_RaGOO	71673677	71721751	48074							A3_RaGOO	118683374	118715639	32265
A3_RaGOO	9154690	9206039	51349		B1_RaGOO	72553445	72583127	29682							A3_RaGOO	118837130	118874385	37255
A3_RaGOO	9295470	9313628	18158		B1_RaGOO	72609911	72619679	9768							A3_RaGOO	119866387	119874016	7629
A3_RaGOO	9490793	9511011	20218		B1_RaGOO	72637303	72662772	25469							A3_RaGOO	120309671	120330134	20463
A3_RaGOO	10030127	10114516	84389		B1_RaGOO	72953486	73071665	118179							A3_RaGOO	120948979	120986484	37505
A3_RaGOO	10446382	10506716	60334		B1_RaGOO	73100251	73133822	33571							A3_RaGOO	121671590	121801176	129586
A3_RaGOO	10651886	10699619	47733		B1_RaGOO	73358082	73388082	30000							A3_RaGOO	122509187	122587920	78733
A3_RaGOO	10889844	10905120	15276		B1_RaGOO	73631052	73661693	30641							A3_RaGOO	122792240	122943043	150803
A3_RaGOO	11039024	11124768	85744		B1_RaGOO	74507711	74562353	54642							A3_RaGOO	123036012	123264504	228492
A3_RaGOO	11417645	11449470	31825		B1_RaGOO	74708316	74733008	24692							A3_RaGOO	123573716	123613804	40088
A3_RaGOO	11554426	11567730	13304		B1_RaGOO	75134670	75230092	95422							A3_RaGOO	124172039	124196057	24018
A3_RaGOO	11612616	11619798	7182		B1_RaGOO	75447456	75466211	18755							A3_RaGOO	124661647	124703840	42193
A3_RaGOO	11667198	11716121	48923		B1_RaGOO	77152180	77206750	54570							A3_RaGOO	125038584	125139367	100783
A3_RaGOO	11973473	11987104	13631		B1_RaGOO	77430631	77649610	218979							A3_RaGOO	125962051	126010237	48186
A3_RaGOO	12866461	12982523	116062		B1_RaGOO	77650948	78225564	574616							A3_RaGOO	126155379	126205648	50269
A3_RaGOO	13769403	13828198	58795		B1_RaGOO	78261745	78355086	93341							A3_RaGOO	126526615	126544744	18129
A3_RaGOO	14979445	15065570	86125		B1_RaGOO	78504467	78557753	53286							A3_RaGOO	126804939	126953316	148377
A3_RaGOO	15493539	15537042	43503		B1_RaGOO	80319580	80322616	3036							A3_RaGOO	127340606	127458819	118213
A3_RaGOO	16226532	16311791	85259		B1_RaGOO	80716028	80806552	90524							A3_RaGOO	128895362	128963252	67890
A3_RaGOO	17634611	17680451	45840		B1_RaGOO	81071910	81175265	103355							A3_RaGOO	129285825	129366044	80219
A3_RaGOO	17780301	18275233	494932		B1_RaGOO	82150222	82336366	186144							A3_RaGOO	129503258	129516138	12880
A3_RaGOO	19121414	19233206	111792		B1_RaGOO	84485944	84664415	178471							A3_RaGOO	129567091	129602024	34933
A3_RaGOO	19796498	19885373	88875		B1_RaGOO	84875981	84950907	74926							A3_RaGOO	129866365	129896279	29914
A3_RaGOO	20149337	20341658	192321		B1_RaGOO	85083155	85139758	56603							A3_RaGOO	130215373	130238230	22857
A3_RaGOO	21010475	21030370	19895		B1_RaGOO	85303413	85513679	210266							A3_RaGOO	130599293	130632031	32738
A3_RaGOO	21202259	21272061	69802		B1_RaGOO	86388797	86481059	92262							A3_RaGOO	131309239	131347683	38444
A3_RaGOO	22255541	22330881	75340		B1_RaGOO	87009377	87021576	12199							A3_RaGOO	131356036	131424216	68180
A3_RaGOO	22566866	22604214	37348		B1_RaGOO	87556601	87575464	18863							A3_RaGOO	131574933	131642215	67282
A3_RaGOO	22781446	22913413	131967		B1_RaGOO	87711783	87740702	28919							A3_RaGOO	131705400	131777877	72477
A3_RaGOO	23359653	23573424	213771		B1_RaGOO	88429960	88575158	145198							A3_RaGOO	132873848	132952863	79015
A3_RaGOO	23623543	23666849	43306		B1_RaGOO	89421857	89489384	67527							A3_RaGOO	132977762	133000038	22276
A3_RaGOO	23744872	23877106	132234		B1_RaGOO	90589437	90617547	28110							A3_RaGOO	133290119	133323076	32957
A3_RaGOO	24350328	24362915	12587		B1_RaGOO	91155954	91266330	110376							A3_RaGOO	133430548	133437979	7431
A3_RaGOO	25737952	25851256	113304		B1_RaGOO	91752960	91958692	205732							A3_RaGOO	134939588	134969524	29936
A3_RaGOO	25910793	26005841	95048		B1_RaGOO	92040566	92109801	69235							A3_RaGOO	135108832	135238367	129535
A3_RaGOO	26032322	26372706	340384		B1_RaGOO	92518297	92620984	102687							A3_RaGOO	135522515	135620018	97503
A3_RaGOO	26482050	26533475	51425		B1_RaGOO	92929184	93120347	191163							A3_RaGOO	136800520	136824710	24190
A3_RaGOO	26985147	27483828	498681		B1_RaGOO	93273068	93347894	74826							A3_RaGOO	137098241	137102824	4583
A3_RaGOO	28031687	28092785	61098		B1_RaGOO	93593233	94178491	585258							A3_RaGOO	137829911	137902365	72454
A3_RaGOO	29612866	29720231	107365		B1_RaGOO	95351064	95430902	79838							A3_RaGOO	139118070	139139890	21820
A3_RaGOO	30066406	30216986	150580		B1_RaGOO	96715511	96893206	177695							B1_RaGOO	126199	318540	192341
A3_RaGOO	30603832	30789923	186091		B1_RaGOO	98087738	98146461	58723							B1_RaGOO	645101	902273	257172
A3_RaGOO	30792051	30995121	203070		B1_RaGOO	98785241	98956048	170807							B1_RaGOO	967531	1056330	88799
A3_RaGOO	31062984	31110979	47995		B1_RaGOO	99197408	99229156	31748							B1_RaGOO	1210791	1218129	7338
A3_RaGOO	31380852	31410686	29834		B1_RaGOO	99606672	100539457	932785							B1_RaGOO	1297695	1379076	81381
A3_RaGOO	32152461	32165828	13367		B1_RaGOO	101936575	102787667	851092							B1_RaGOO	1386995	1832377	445382
A3_RaGOO	32586169	32611251	25082		B1_RaGOO	102827053	102905995	78942							B1_RaGOO	2369390	2383258	13868
A3_RaGOO	32801270	32821683	20413		B1_RaGOO	103889138	104002018	112880							B1_RaGOO	2441576	2484129	42553
A3_RaGOO	32959429	32992166	32737		B1_RaGOO	104349507	104481035	131528							B1_RaGOO	2845290	2855311	10021
A3_RaGOO	33691438	33722680	31242		B1_RaGOO	105235072	105280115	45043							B1_RaGOO	3199900	3216176	16276
A3_RaGOO	33801999	33853878	51879		B1_RaGOO	105561046	105591439	30393							B1_RaGOO	3231555	3276392	44837
A3_RaGOO	34288653	34351315	62662		B1_RaGOO	106617633	106835121	217488							B1_RaGOO	3285650	3341708	56058
A3_RaGOO	36109336	36121462	12126		B1_RaGOO	108437597	109086997	649400							B1_RaGOO	3621794	9957651	6335857
A3_RaGOO	36637466	36641941	4475		B1_RaGOO	109886655	109928406	41751							B1_RaGOO	9964124	13015444	3051320
A3_RaGOO	37318696	37346119	27423		B1_RaGOO	110037284	110211366	174082							B1_RaGOO	13244663	13278795	34132
A3_RaGOO	37727102	37966967	239865		B1_RaGOO	110249274	110340366	91092							B1_RaGOO	13802438	13853518	51080
A3_RaGOO	38003095	38030233	27138		B1_RaGOO	111433314	111461252	27938							B1_RaGOO	14346395	14380185	33790
A3_RaGOO	38226563	38232333	5770		B1_RaGOO	112264759	112452994	188235							B1_RaGOO	14592502	14600264	7762
A3_RaGOO	38343892	38358750	14858		B1_RaGOO	112835733	112930101	94368							B1_RaGOO	14982144	15061496	79352
A3_RaGOO	38380677	38429466	48789		B1_RaGOO	113422022	113444529	22507							B1_RaGOO	15176910	15258234	81324
A3_RaGOO	38437212	38454039	16827		B1_RaGOO	113554838	113572572	17734							B1_RaGOO	15365559	15417586	52027
A3_RaGOO	38467087	38497028	29941		B1_RaGOO	113828544	114357352	528808							B1_RaGOO	15787372	15806546	19174
A3_RaGOO	38658719	38666401	7682		B1_RaGOO	114436344	115681636	1245292							B1_RaGOO	16003395	16036314	32919
A3_RaGOO	38721658	38822837	101179		B1_RaGOO	116505030	116513935	8905							B1_RaGOO	16143843	16185568	41725
A3_RaGOO	38862446	38945522	83076		B1_RaGOO	116787292	118025986	1238694							B1_RaGOO	16387419	16456464	69045
A3_RaGOO	39244079	39266455	22376		B1_RaGOO	118321690	118347189	25499							B1_RaGOO	16633359	16649099	15740
A3_RaGOO	39290146	39763395	473249		B1_RaGOO	118381334	118463069	81735							B1_RaGOO	16762049	16785366	23317
A3_RaGOO	39790374	44695576	4905202		B1_RaGOO	118530956	118574361	43405							B1_RaGOO	16886503	16911558	25055
A3_RaGOO	44707463	65072239	20364776		B1_RaGOO	119228085	119575096	347011							B1_RaGOO	17170285	17200540	30255
A3_RaGOO	68569914	68729765	159851		B1_RaGOO	120330109	120414650	84541							B1_RaGOO	17274340	17397063	122723
A3_RaGOO	70103160	70134828	31668		B1_RaGOO	121054741	121142436	87695							B1_RaGOO	17875856	18006522	130666
A3_RaGOO	70617985	71164497	546512		B1_RaGOO	121154312	121184779	30467							B1_RaGOO	18379249	18383520	4271
A3_RaGOO	72221897	72320905	99008		B1_RaGOO	121747394	122034257	286863							B1_RaGOO	19274495	19328015	53520
A3_RaGOO	73611343	73719075	107732		B1_RaGOO	122421529	122731781	310252							B1_RaGOO	19386303	19452872	66569
A3_RaGOO	73962679	74074226	111547		B1_RaGOO	123350620	123383792	33172							B1_RaGOO	19628694	19683069	54375
A3_RaGOO	74614138	74694835	80697		B1_RaGOO	123658204	123704603	46399							B1_RaGOO	19683711	19697624	13913
A3_RaGOO	76674848	76751163	76315		B1_RaGOO	124087653	124100246	12593							B1_RaGOO	19748797	19791611	42814
A3_RaGOO	77184444	77282943	98499		B1_RaGOO	124989188	125050577	61389							B1_RaGOO	19879645	19888064	8419
A3_RaGOO	77423734	77735235	311501		B1_RaGOO	125381367	125426273	44906							B1_RaGOO	20277187	20316940	39753
A3_RaGOO	79523415	79580609	57194		B1_RaGOO	125704273	125790428	86155							B1_RaGOO	20378121	20453614	75493
A3_RaGOO	79844986	79893923	48937		B1_RaGOO	126112763	126153378	40615							B1_RaGOO	20504395	20556245	51850
A3_RaGOO	79929797	88572437	8642640		B1_RaGOO	127134949	127388227	253278							B1_RaGOO	21155343	21436210	280867
A3_RaGOO	89555151	95888689	6333538		B1_RaGOO	127753833	128233464	479631							B1_RaGOO	21558928	21912317	353389
A3_RaGOO	95974224	96001007	26783		B1_RaGOO	131362616	131486006	123390							B1_RaGOO	21950304	22066284	115980
A3_RaGOO	96950332	97273174	322842		B1_RaGOO	131930577	131978525	47948							B1_RaGOO	22118904	22183996	65092
A3_RaGOO	97592259	97648018	55759		B1_RaGOO	133059701	133544571	484870							B1_RaGOO	22287671	22294531	6860
A3_RaGOO	97755905	97894013	138108		B1_RaGOO	134566283	134591268	24985							B1_RaGOO	22307500	22349016	41516
A3_RaGOO	98048954	98055417	6463		B1_RaGOO	134990558	135035464	44906							B1_RaGOO	22429150	22488477	59327
A3_RaGOO	99031011	99049748	18737		B1_RaGOO	135136068	135175326	39258							B1_RaGOO	22571371	22611174	39803
A3_RaGOO	101718913	101761888	42975		B1_RaGOO	136122225	136182930	60705							B1_RaGOO	22616895	22646047	29152
A3_RaGOO	102048773	102887917	839144		B1_RaGOO	136593620	136956247	362627							B1_RaGOO	22713113	22716246	3133
A3_RaGOO	103095924	103221671	125747		B1_RaGOO	137140516	137329439	188923							B1_RaGOO	22803100	22857281	54181
A3_RaGOO	103549106	103940812	391706		B1_RaGOO	137841620	138121413	279793							B1_RaGOO	22973827	23408705	434878
A3_RaGOO	104792111	104836411	44300		B1_RaGOO	138901540	139239469	337929							B1_RaGOO	23690087	23712306	22219
A3_RaGOO	104971722	105383452	411730		B1_RaGOO	141089871	141115720	25849							B1_RaGOO	24145916	24174560	28644
A3_RaGOO	105405429	105417796	12367		B1_RaGOO	141888227	141900621	12394							B1_RaGOO	24189775	24196918	7143
A3_RaGOO	105761518	105803023	41505		B1_RaGOO	142237664	142295948	58284							B1_RaGOO	24220970	24242728	21758
A3_RaGOO	105870573	106090957	220384		B1_RaGOO	143238120	143352469	114349							B1_RaGOO	24343386	24372801	29415
A3_RaGOO	106362094	106404316	42222		B1_RaGOO	144168479	144194077	25598							B1_RaGOO	24533003	24569279	36276
A3_RaGOO	106845777	107032657	186880		B1_RaGOO	144581448	144621618	40170							B1_RaGOO	24577678	24599048	21370
A3_RaGOO	107221994	107349972	127978		B1_RaGOO	144708929	145072909	363980							B1_RaGOO	24629172	24678095	48923
A3_RaGOO	108237478	108266176	28698		B1_RaGOO	145167923	145255705	87782							B1_RaGOO	24883413	25017049	133636
A3_RaGOO	108787334	108852089	64755		B1_RaGOO	146394359	146447233	52874							B1_RaGOO	25184977	25200871	15894
A3_RaGOO	109094563	109112311	17748		B1_RaGOO	146766824	146805569	38745							B1_RaGOO	25354219	25511519	157300
A3_RaGOO	110605097	110643477	38380		B1_RaGOO	147355452	147568806	213354							B1_RaGOO	25657089	25675915	18826
A3_RaGOO	110940828	110971502	30674		B1_RaGOO	148270431	148318684	48253							B1_RaGOO	25821339	30275099	4453760
A3_RaGOO	110986145	111179370	193225		B1_RaGOO	148701542	148735570	34028							B1_RaGOO	30305023	30356122	51099
A3_RaGOO	111385194	111504238	119044		B1_RaGOO	148794603	148821615	27012							B1_RaGOO	30680306	30713669	33363
A3_RaGOO	111558282	111631167	72885		B1_RaGOO	150094371	150098034	3663							B1_RaGOO	31189418	31230488	41070
A3_RaGOO	111750798	111768176	17378		B1_RaGOO	150675154	150720726	45572							B1_RaGOO	31370269	31399829	29560
A3_RaGOO	111790223	111826150	35927		B1_RaGOO	151802858	151831866	29008							B1_RaGOO	31418299	31428089	9790
A3_RaGOO	111853927	111861538	7611		B1_RaGOO	152175487	152241738	66251							B1_RaGOO	31451686	31531059	79373
A3_RaGOO	111944885	112117279	172394		B1_RaGOO	152300282	152447217	146935							B1_RaGOO	31765964	31964496	198532
A3_RaGOO	112480800	112490491	9691		B1_RaGOO	152559388	152662092	102704							B1_RaGOO	31990291	32020672	30381
A3_RaGOO	112494683	112530176	35493		B1_RaGOO	152757158	152831117	73959							B1_RaGOO	32301581	32322070	20489
A3_RaGOO	113507766	113542303	34537		B1_RaGOO	153012467	153071587	59120							B1_RaGOO	32368113	32475786	107673
A3_RaGOO	114582117	114680498	98381		B1_RaGOO	153456132	153540612	84480							B1_RaGOO	32784361	32797998	13637
A3_RaGOO	114691531	115083332	391801		B1_RaGOO	153828795	153942219	113424							B1_RaGOO	33152993	33163744	10751
A3_RaGOO	115687867	115840823	152956		B1_RaGOO	154242492	159887800	5645308							B1_RaGOO	33628094	33651996	23902
A3_RaGOO	116996139	117036566	40427		B1_RaGOO	159890527	161235102	1344575							B1_RaGOO	33657550	33677191	19641
A3_RaGOO	117715849	117768549	52700		B1_RaGOO	161402763	161417941	15178							B1_RaGOO	33709994	33727358	17364
A3_RaGOO	117790981	118261563	470582		B1_RaGOO	162180617	162215253	34636							B1_RaGOO	34039326	34115805	76479
A3_RaGOO	118684141	118715639	31498		B1_RaGOO	162283619	162761835	478216							B1_RaGOO	34702572	34747838	45266
A3_RaGOO	118837130	118874385	37255		B1_RaGOO	162913735	162966815	53080							B1_RaGOO	34782624	34831713	49089
A3_RaGOO	119864150	119874016	9866		B1_RaGOO	163083608	163118377	34769							B1_RaGOO	35184056	35275369	91313
A3_RaGOO	120314907	120330134	15227		B1_RaGOO	164321578	164347250	25672							B1_RaGOO	35665001	35832617	167616
A3_RaGOO	120952989	120986484	33495		B1_RaGOO	166221157	166239435	18278							B1_RaGOO	36081558	36169468	87910
A3_RaGOO	121672232	121804610	132378		B1_RaGOO	167910157	167944362	34205							B1_RaGOO	36957435	37079341	121906
A3_RaGOO	122509187	122533350	24163		B1_RaGOO	168273461	168322621	49160							B1_RaGOO	38738276	38927427	189151
A3_RaGOO	122792240	122943043	150803		B1_RaGOO	168472598	168488322	15724							B1_RaGOO	39443956	39509820	65864
A3_RaGOO	123036012	123264504	228492		B1_RaGOO	168583731	169302846	719115							B1_RaGOO	39737887	39780603	42716
A3_RaGOO	123573716	123613804	40088		B1_RaGOO	169726774	169783682	56908							B1_RaGOO	40364238	40664277	300039
A3_RaGOO	124172039	124196057	24018		B1_RaGOO	169806168	169829834	23666							B1_RaGOO	40803256	40896984	93728
A3_RaGOO	124661647	124703840	42193		B1_RaGOO	170485916	170574100	88184							B1_RaGOO	41303452	41404195	100743
A3_RaGOO	125038584	125139367	100783		B1_RaGOO	172528158	172550859	22701							B1_RaGOO	41438277	41572241	133964
A3_RaGOO	126155825	126205648	49823		B1_RaGOO	172952994	173298215	345221							B1_RaGOO	41771778	41910657	138879
A3_RaGOO	126804939	126953316	148377		B1_RaGOO	174091028	174157918	66890							B1_RaGOO	42064357	42172386	108029
A3_RaGOO	127338594	127448198	109604		B1_RaGOO	174486940	174510140	23200							B1_RaGOO	42801804	42877426	75622
A3_RaGOO	128895513	128963279	67766		B1_RaGOO	174832017	174864527	32510							B1_RaGOO	45748332	58912668	13164336
A3_RaGOO	129285825	129366044	80219		B1_RaGOO	175892188	176006930	114742							B1_RaGOO	59583973	60136608	552635
A3_RaGOO	129503258	129516138	12880		B1_RaGOO	176363494	176425033	61539							B1_RaGOO	60228816	60388719	159903
A3_RaGOO	129567267	129601567	34300		B1_RaGOO	176813344	176838530	25186							B1_RaGOO	61573802	61580822	7020
A3_RaGOO	130215373	130249567	34194		B1_RaGOO	177270760	177333929	63169							B1_RaGOO	61742992	62232383	489391
A3_RaGOO	130602683	130632874	30191		B1_RaGOO	177394710	177404447	9737							B1_RaGOO	62741944	62858156	116212
A3_RaGOO	131309239	131347683	38444		B1_RaGOO	178218036	178239435	21399							B1_RaGOO	63033487	63080048	46561
A3_RaGOO	131356036	131423066	67030		B1_RaGOO	178940777	179266283	325506							B1_RaGOO	63150072	63157163	7091
A3_RaGOO	131709648	131774946	65298		B1_RaGOO	179643192	179691789	48597							B1_RaGOO	63234984	63256343	21359
A3_RaGOO	132873848	132935367	61519		B1_RaGOO	180136194	180150367	14173							B1_RaGOO	63609922	63646432	36510
A3_RaGOO	132977762	132998968	21206		B1_RaGOO	180512913	180717452	204539							B1_RaGOO	64704448	64847889	143441
A3_RaGOO	133290119	133322852	32733		B1_RaGOO	180779437	180831433	51996							B1_RaGOO	65873837	65894678	20841
A3_RaGOO	133431330	133437972	6642		B1_RaGOO	181028184	181041035	12851							B1_RaGOO	66146387	66591991	445604
A3_RaGOO	134943779	134969524	25745		B1_RaGOO	181185705	181214995	29290							B1_RaGOO	67144314	67382608	238294
A3_RaGOO	135108832	135186664	77832		B1_RaGOO	181302158	181367069	64911							B1_RaGOO	68055859	68079660	23801
A3_RaGOO	135641623	135663907	22284		B1_RaGOO	181388949	181453790	64841							B1_RaGOO	68241142	68303198	62056
A3_RaGOO	135948966	135958128	9162		B1_RaGOO	181603727	181684133	80406							B1_RaGOO	68598083	68637105	39022
A3_RaGOO	137836349	137902365	66016		B1_RaGOO	181795117	181902770	107653							B1_RaGOO	68802657	68885000	82343
B1_RaGOO	138935	1673066	1534131		B1_RaGOO	181943301	181974116	30815							B1_RaGOO	69895973	69899406	3433
B1_RaGOO	1674773	7994923	6320150		B1_RaGOO	182226756	182259737	32981							B1_RaGOO	70249588	70295679	46091
B1_RaGOO	7996548	14573630	6577082		B1_RaGOO	182389325	182420548	31223							B1_RaGOO	70580848	70724507	143659
B1_RaGOO	14696155	14728451	32296		B1_RaGOO	182624760	182638133	13373							B1_RaGOO	71671326	71721751	50425
B1_RaGOO	15033531	15059418	25887		B1_RaGOO	182806007	182826294	20287							B1_RaGOO	72393708	72441706	47998
B1_RaGOO	15296574	15314112	17538		B1_RaGOO	184226393	184421509	195116							B1_RaGOO	72508895	72536672	27777
B1_RaGOO	15536808	15900685	363877		B1_RaGOO	184749673	184825009	75336							B1_RaGOO	72611442	72619679	8237
B1_RaGOO	15963690	16074740	111050		B1_RaGOO	186123722	186467166	343444							B1_RaGOO	72875981	73014105	138124
B1_RaGOO	16143843	16185568	41725		B1_RaGOO	187070165	187079105	8940							B1_RaGOO	73248606	73350467	101861
B1_RaGOO	16651463	16675769	24306		B1_RaGOO	187375461	187453802	78341							B1_RaGOO	73364299	73392775	28476
B1_RaGOO	16844975	17034864	189889		B1_RaGOO	187458745	187522052	63307							B1_RaGOO	74200850	74247871	47021
B1_RaGOO	17058916	17088781	29865		B1_RaGOO	187542538	187550742	8204							B1_RaGOO	74302000	74331724	29724
B1_RaGOO	17245867	17270215	24348		B1_RaGOO	187622293	188339524	717231							B1_RaGOO	74580645	74621098	40453
B1_RaGOO	17421642	17603213	181571		B1_RaGOO	188515157	188548643	33486							B1_RaGOO	74767566	74814836	47270
B1_RaGOO	17608045	17751780	143735		B1_RaGOO	189019663	189082786	63123							B1_RaGOO	75249162	75380953	131791
B1_RaGOO	17970989	18000017	29028		B1_RaGOO	189748777	190040209	291432							B1_RaGOO	75734188	75765591	31403
B1_RaGOO	18296750	18321719	24969		B1_RaGOO	190194745	190242027	47282							B1_RaGOO	76062270	77113045	1050775
B1_RaGOO	18424819	18491859	67040		B1_RaGOO	190631207	190782769	151562							B1_RaGOO	77580819	77627559	46740
B1_RaGOO	18632713	18678314	45601		B1_RaGOO	191576845	191590531	13686							B1_RaGOO	77917160	77993570	76410
B1_RaGOO	18725094	18790515	65421		B1_RaGOO	192065089	192111166	46077							B1_RaGOO	78374728	78432439	57711
B1_RaGOO	19021171	19229618	208447		B1_RaGOO	192150046	192154404	4358							B1_RaGOO	78471787	78485987	14200
B1_RaGOO	19573677	19590944	17267		B1_RaGOO	192439813	192503072	63259							B1_RaGOO	80761883	80806552	44669
B1_RaGOO	19875050	19886761	11711		B1_RaGOO	193450751	193707104	256353							B1_RaGOO	81071910	81175265	103355
B1_RaGOO	20041257	20078994	37737		B1_RaGOO	193764657	193839328	74671							B1_RaGOO	82011882	82047617	35735
B1_RaGOO	20758813	20973624	214811		B1_RaGOO	194219391	194229142	9751							B1_RaGOO	82094988	82312603	217615
B1_RaGOO	21626255	21655559	29304		B1_RaGOO	195087882	195135493	47611							B1_RaGOO	82699837	82763186	63349
B1_RaGOO	21908676	22063104	154428		B1_RaGOO	195254453	195279915	25462							B1_RaGOO	84485161	84664415	179254
B1_RaGOO	22077334	22347845	270511		B1_RaGOO	195871758	195883082	11324							B1_RaGOO	84876778	84950907	74129
B1_RaGOO	22429150	22488477	59327		B1_RaGOO	196074102	196120595	46493							B1_RaGOO	85083155	85139758	56603
B1_RaGOO	22557412	22649062	91650		B1_RaGOO	196287350	196329099	41749							B1_RaGOO	85303413	85513679	210266
B1_RaGOO	22713113	22716246	3133		B1_RaGOO	196433142	196478053	44911							B1_RaGOO	86256758	86354666	97908
B1_RaGOO	22803100	22857281	54181		B1_RaGOO	196712247	196848921	136674							B1_RaGOO	86678096	86732504	54408
B1_RaGOO	22980762	23408705	427943		B1_RaGOO	196873678	196941915	68237							B1_RaGOO	87700179	87741968	41789
B1_RaGOO	23690526	23712306	21780		B1_RaGOO	196972252	197170329	198077							B1_RaGOO	87761717	87825630	63913
B1_RaGOO	24146130	24174668	28538		B1_RaGOO	197512883	197521497	8614							B1_RaGOO	87903834	87941938	38104
B1_RaGOO	24186889	24196918	10029		B1_RaGOO	197777800	197883344	105544							B1_RaGOO	88678806	88707798	28992
B1_RaGOO	24220004	24242728	22724		B1_RaGOO	197928887	197951521	22634							B1_RaGOO	88991397	89034007	42610
B1_RaGOO	24354743	24372801	18058		B1_RaGOO	198123209	198143831	20622							B1_RaGOO	89245376	89716239	470863
B1_RaGOO	24533003	24548324	15321		B1_RaGOO	198629243	198664074	34831							B1_RaGOO	89802073	89846165	44092
B1_RaGOO	24574816	24595681	20865		B1_RaGOO	198739814	198746788	6974							B1_RaGOO	90170686	90198285	27599
B1_RaGOO	24629172	24678095	48923		B1_RaGOO	199107152	199283497	176345							B1_RaGOO	91165464	91266485	101021
B1_RaGOO	24883667	25016195	132528		B1_RaGOO	199507994	199548601	40607							B1_RaGOO	91752960	91958692	205732
B1_RaGOO	25184977	25215504	30527		B1_RaGOO	199617535	199620725	3190							B1_RaGOO	92039772	92109801	70029
B1_RaGOO	25354258	25521439	167181		B1_RaGOO	199693165	199753059	59894							B1_RaGOO	92518297	92620984	102687
B1_RaGOO	25655459	25674724	19265		B1_RaGOO	199794121	199869528	75407							B1_RaGOO	92929184	93121798	192614
B1_RaGOO	25821339	38484163	12662824		B1_RaGOO	199955285	199977508	22223							B1_RaGOO	93273068	93347894	74826
B1_RaGOO	38485860	52263039	13777179		B1_RaGOO	200026735	200118801	92066							B1_RaGOO	93629277	94554656	925379
B1_RaGOO	52270610	56871994	4601384		B1_RaGOO	200359722	200434213	74491							B1_RaGOO	97622445	97676036	53591
B1_RaGOO	56876851	74104255	17227404		B1_RaGOO	202050976	202081321	30345							B1_RaGOO	97908495	97939398	30903
B1_RaGOO	74109627	91061505	16951878		B1_RaGOO	202253412	202311447	58035							B1_RaGOO	98725693	98781859	56166
B1_RaGOO	91073048	91463988	390940		B1_RaGOO	202527249	202633608	106359							B1_RaGOO	98985095	99096431	111336
B1_RaGOO	91470574	91507995	37421		B1_RaGOO	202748042	202767675	19633							B1_RaGOO	100337960	100668707	330747
B1_RaGOO	91513296	95849446	4336150		B1_RaGOO	203551692	203641127	89435							B1_RaGOO	100714667	100774641	59974
B1_RaGOO	95926411	109653206	13726795		B2_RaGOO	173904	1108951	935047							B1_RaGOO	101271207	101300298	29091
B1_RaGOO	110037284	110211366	174082		B2_RaGOO	1111260	1638274	527014							B1_RaGOO	102827053	102867907	40854
B1_RaGOO	110249274	110340366	91092		B2_RaGOO	2112426	2151792	39366							B1_RaGOO	103785806	103925982	140176
B1_RaGOO	111606500	111642911	36411		B2_RaGOO	2947783	2955524	7741							B1_RaGOO	104076087	104207544	131457
B1_RaGOO	111785557	111811919	26362		B2_RaGOO	4150025	4195147	45122							B1_RaGOO	104489738	104519431	29693
B1_RaGOO	111844259	111905080	60821		B2_RaGOO	4334462	4345299	10837							B1_RaGOO	104687133	105022873	335740
B1_RaGOO	113421358	113446456	25098		B2_RaGOO	5016241	5025270	9029							B1_RaGOO	105176653	105234985	58332
B1_RaGOO	113506925	113644753	137828		B2_RaGOO	5075913	5090262	14349							B1_RaGOO	105895331	105909770	14439
B1_RaGOO	114969880	115332261	362381		B2_RaGOO	5426257	5476910	50653							B1_RaGOO	106259769	106802056	542287
B1_RaGOO	115450730	115491292	40562		B2_RaGOO	5499479	5537692	38213							B1_RaGOO	108335223	108463455	128232
B1_RaGOO	117906235	117956218	49983		B2_RaGOO	5554381	5563697	9316							B1_RaGOO	108959700	108990509	30809
B1_RaGOO	118028777	118221797	193020		B2_RaGOO	5708676	5740150	31474							B1_RaGOO	109755095	109806839	51744
B1_RaGOO	118530206	118574361	44155		B2_RaGOO	6069196	6118990	49794							B1_RaGOO	109996512	110036851	40339
B1_RaGOO	119121957	119218603	96646		B2_RaGOO	6195066	6244799	49733							B1_RaGOO	110390734	111149139	758405
B1_RaGOO	119826749	119843054	16305		B2_RaGOO	6620048	6634852	14804							B1_RaGOO	111337498	111396174	58676
B1_RaGOO	120007762	120203127	195365		B2_RaGOO	6771020	6779734	8714							B1_RaGOO	111998917	112103171	104254
B1_RaGOO	121054741	121188148	133407		B2_RaGOO	7030705	7046579	15874							B1_RaGOO	112211595	112452994	241399
B1_RaGOO	121266134	121312500	46366		B2_RaGOO	7077497	7082816	5319							B1_RaGOO	112796584	112961783	165199
B1_RaGOO	121752929	121824408	71479		B2_RaGOO	7109488	7167612	58124							B1_RaGOO	113210723	113260234	49511
B1_RaGOO	122034456	122806291	771835		B2_RaGOO	7246623	7251872	5249							B1_RaGOO	113707100	113786865	79765
B1_RaGOO	123155885	123331580	175695		B2_RaGOO	7725448	7806717	81269							B1_RaGOO	114436344	115012166	575822
B1_RaGOO	123838976	123981792	142816		B2_RaGOO	7866776	7889718	22942							B1_RaGOO	115243241	115351944	108703
B1_RaGOO	125381367	125426273	44906		B2_RaGOO	8065196	8119977	54781							B1_RaGOO	116713638	116782519	68881
B1_RaGOO	126765991	127183722	417731		B2_RaGOO	8167974	8192487	24513							B1_RaGOO	116968149	117087592	119443
B1_RaGOO	128324016	128335045	11029		B2_RaGOO	8292735	8316207	23472							B1_RaGOO	117635855	117672664	36809
B1_RaGOO	129119123	129246293	127170		B2_RaGOO	8954113	9091520	137407							B1_RaGOO	118224938	118270528	45590
B1_RaGOO	132210443	132250901	40458		B2_RaGOO	9541687	9559698	18011							B1_RaGOO	118692682	119121096	428414
B1_RaGOO	132465542	132716413	250871		B2_RaGOO	9731710	9907654	175944							B1_RaGOO	119292657	119391568	98911
B1_RaGOO	133549520	134348799	799279		B2_RaGOO	10076326	10088423	12097							B1_RaGOO	119599421	119826749	227328
B1_RaGOO	134990237	135035464	45227		B2_RaGOO	10118581	10144914	26333							B1_RaGOO	119982862	120205531	222669
B1_RaGOO	135108287	135175648	67361		B2_RaGOO	10338942	10385882	46940							B1_RaGOO	121054741	121184779	130038
B1_RaGOO	136122418	136182930	60512		B2_RaGOO	11135449	11279687	144238							B1_RaGOO	121424288	121444703	20415
B1_RaGOO	137074722	137122687	47965		B2_RaGOO	11461053	11703141	242088							B1_RaGOO	121539574	121568615	29041
B1_RaGOO	137131467	137329439	197972		B2_RaGOO	11709264	11904378	195114							B1_RaGOO	121654892	121824408	169516
B1_RaGOO	138451391	138520818	69427		B2_RaGOO	12113857	12175640	61783							B1_RaGOO	122423155	122731781	308626
B1_RaGOO	138756021	138877420	121399		B2_RaGOO	12336607	12397434	60827							B1_RaGOO	123350620	123383792	33172
B1_RaGOO	141517364	144923536	3406172		B2_RaGOO	12685093	12710132	25039							B1_RaGOO	123669479	124265102	595623
B1_RaGOO	144941452	159887800	14946348		B2_RaGOO	12904579	12919500	14921							B1_RaGOO	124313248	124444963	131715
B1_RaGOO	159890849	161235102	1344253		B2_RaGOO	12984189	12995927	11738							B1_RaGOO	124521954	124547977	26023
B1_RaGOO	161402763	161418541	15778		B2_RaGOO	13432240	13561355	129115							B1_RaGOO	124989188	125464596	475408
B1_RaGOO	162180617	162215253	34636		B2_RaGOO	14367129	14385760	18631							B1_RaGOO	126165394	126616705	451311
B1_RaGOO	162283619	162761835	478216		B2_RaGOO	14712484	14769502	57018							B1_RaGOO	126952828	127105824	152996
B1_RaGOO	162913735	162966815	53080		B2_RaGOO	14897470	14943678	46208							B1_RaGOO	127424393	127479865	55472
B1_RaGOO	163082558	163116715	34157		B2_RaGOO	15006631	15017424	10793							B1_RaGOO	128231563	128448850	217287
B1_RaGOO	164330316	164347250	16934		B2_RaGOO	15337474	15359416	21942							B1_RaGOO	128591425	128608725	17300
B1_RaGOO	167912968	167937380	24412		B2_RaGOO	15931296	15946040	14744							B1_RaGOO	129248874	129311706	62832
B1_RaGOO	168273461	168322621	49160		B2_RaGOO	16051310	16085305	33995							B1_RaGOO	130338931	130347741	8810
B1_RaGOO	168472598	168488322	15724		B2_RaGOO	16293236	16343765	50529							B1_RaGOO	130375603	130384871	9268
B1_RaGOO	168583731	169302846	719115		B2_RaGOO	16725036	16802435	77399							B1_RaGOO	130443294	130508295	65001
B1_RaGOO	169726774	169755514	28740		B2_RaGOO	16984573	16996114	11541							B1_RaGOO	131156073	131440794	284721
B1_RaGOO	170485916	170574963	89047		B2_RaGOO	17353411	17360476	7065							B1_RaGOO	131586005	131684069	98064
B1_RaGOO	172528158	172550859	22701		B2_RaGOO	17945760	24086521	6140761							B1_RaGOO	131782351	131803992	21641
B1_RaGOO	172952879	173298215	345336		B2_RaGOO	24094262	28822595	4728333							B1_RaGOO	131937597	132183015	245418
B1_RaGOO	174091028	174158218	67190		B2_RaGOO	29004964	29058383	53419							B1_RaGOO	132627419	132706153	78734
B1_RaGOO	174487237	174510140	22903		B2_RaGOO	29072382	36218110	7145728							B1_RaGOO	133851662	133895170	43508
B1_RaGOO	174832731	174937310	104579		B2_RaGOO	36227804	51845365	15617561							B1_RaGOO	134441169	134513014	71845
B1_RaGOO	175892188	176006930	114742		B2_RaGOO	51887833	53688697	1800864							B1_RaGOO	135097729	135249916	152187
B1_RaGOO	176363494	176425033	61539		B2_RaGOO	53914665	53949635	34970							B1_RaGOO	135718404	135762786	44382
B1_RaGOO	176811859	176838530	26671		B2_RaGOO	54082641	54119668	37027							B1_RaGOO	135924412	136043293	118881
B1_RaGOO	176946746	176982760	36014		B2_RaGOO	54333140	54921092	587952							B1_RaGOO	136469165	136956247	487082
B1_RaGOO	177270760	177335464	64704		B2_RaGOO	56908265	56963371	55106							B1_RaGOO	137134449	137140516	6067
B1_RaGOO	177394710	177404447	9737		B2_RaGOO	57470291	57592023	121732							B1_RaGOO	139978656	140065380	86724
B1_RaGOO	178218036	178239435	21399		B2_RaGOO	58309849	58367811	57962							B1_RaGOO	140180338	140963211	782873
B1_RaGOO	178940777	179266283	325506		B2_RaGOO	58770199	58858124	87925							B1_RaGOO	143617420	143626854	9434
B1_RaGOO	179643192	179693568	50376		B2_RaGOO	60037408	60203510	166102							B1_RaGOO	143859861	143895309	35448
B1_RaGOO	180405250	180419311	14061		B2_RaGOO	60509762	60820886	311124							B1_RaGOO	144469163	144480091	10928
B1_RaGOO	180514650	180714310	199660		B2_RaGOO	61240030	61565037	325007							B1_RaGOO	144541909	144552632	10723
B1_RaGOO	181028184	181041035	12851		B2_RaGOO	64433381	64521370	87989							B1_RaGOO	144639882	144686417	46535
B1_RaGOO	181185705	181215619	29914		B2_RaGOO	66132707	66179440	46733							B1_RaGOO	145124050	145142879	18829
B1_RaGOO	181302158	181363420	61262		B2_RaGOO	66188989	66283602	94613							B1_RaGOO	145769873	145892194	122321
B1_RaGOO	181454161	181466118	11957		B2_RaGOO	66585024	66645354	60330							B1_RaGOO	146287486	146620972	333486
B1_RaGOO	181749493	181792879	43386		B2_RaGOO	66966249	67024728	58479							B1_RaGOO	146738077	146773951	35874
B1_RaGOO	182105496	182146370	40874		B2_RaGOO	68644753	68817073	172320							B1_RaGOO	147646951	147783243	136292
B1_RaGOO	183061935	183087961	26026		B2_RaGOO	68874807	69330087	455280							B1_RaGOO	148795191	148821385	26194
B1_RaGOO	183685457	183783339	97882		B2_RaGOO	69653118	69709125	56007							B1_RaGOO	148915500	149551838	636338
B1_RaGOO	184263915	184275067	11152		B2_RaGOO	69776460	69885206	108746							B1_RaGOO	150448602	150462908	14306
B1_RaGOO	184986598	185039151	52553		B2_RaGOO	71465637	71497294	31657							B1_RaGOO	150675154	150720726	45572
B1_RaGOO	185102242	185135861	33619		B2_RaGOO	71784080	72024162	240082							B1_RaGOO	151486810	151540200	53390
B1_RaGOO	185612915	185713435	100520		B2_RaGOO	72389018	72811957	422939							B1_RaGOO	151616765	151647551	30786
B1_RaGOO	187012552	187039892	27340		B2_RaGOO	75285686	75306394	20708							B1_RaGOO	151802858	151831866	29008
B1_RaGOO	187070165	187079105	8940		B2_RaGOO	77214740	77417951	203211							B1_RaGOO	151880378	151925690	45312
B1_RaGOO	187458065	187522275	64210		B2_RaGOO	80036735	80371545	334810							B1_RaGOO	152109211	152203276	94065
B1_RaGOO	187542538	187550742	8204		B2_RaGOO	80882002	81218071	336069							B1_RaGOO	152540172	152552967	12795
B1_RaGOO	187733696	187861994	128298		B2_RaGOO	81529199	89641046	8111847							B1_RaGOO	152857185	152903242	46057
B1_RaGOO	187871179	187891050	19871		B2_RaGOO	89644564	99243107	9598543							B1_RaGOO	153921964	153998648	76684
B1_RaGOO	188487161	188677360	190199		B2_RaGOO	99281463	102846385	3564922							B1_RaGOO	154023581	154025663	2082
B1_RaGOO	188686335	188716815	30480		B2_RaGOO	103342627	103577487	234860							B1_RaGOO	154242492	154298364	55872
B1_RaGOO	189452347	189740981	288634		B2_RaGOO	104123941	104228955	105014							B1_RaGOO	154824303	154844227	19924
B1_RaGOO	190740719	190773499	32780		B2_RaGOO	104412051	104496992	84941							B1_RaGOO	155468843	156223562	754719
B1_RaGOO	190807962	190840595	32633		B2_RaGOO	105946265	106085586	139321							B1_RaGOO	156989172	157116894	127722
B1_RaGOO	190864222	190890283	26061		B2_RaGOO	107165095	107221028	55933							B1_RaGOO	158425460	158611540	186080
B1_RaGOO	192071227	192433343	362116		B2_RaGOO	107562773	107592423	29650							B1_RaGOO	159031885	159082408	50523
B1_RaGOO	192504474	192763650	259176		B2_RaGOO	108728086	108874572	146486							B1_RaGOO	160686366	160856295	169929
B1_RaGOO	192984222	193169617	185395		B2_RaGOO	109156345	109159326	2981							B1_RaGOO	160986632	160999907	13275
B1_RaGOO	193387505	193503099	115594		B2_RaGOO	109678333	109825969	147636							B1_RaGOO	161235331	163595586	2360255
B1_RaGOO	195137586	195141469	3883		B2_RaGOO	110619203	110722642	103439							B1_RaGOO	164321578	164347250	25672
B1_RaGOO	195339572	195356840	17268		B2_RaGOO	110923220	110959388	36168							B1_RaGOO	167910990	167944909	33919
B1_RaGOO	196728463	196805512	77049		B2_RaGOO	111257601	111305169	47568							B1_RaGOO	168273461	168322621	49160
B1_RaGOO	197512883	197521319	8436		B2_RaGOO	111341328	111391462	50134							B1_RaGOO	168472598	168488322	15724
B1_RaGOO	197629995	197653630	23635		B2_RaGOO	112291016	112295268	4252							B1_RaGOO	168582805	169285982	703177
B1_RaGOO	197798198	197829587	31389		B2_RaGOO	112343219	112350734	7515							B1_RaGOO	169726774	169783172	56398
B1_RaGOO	197945152	197951521	6369		B2_RaGOO	112592553	112654641	62088							B1_RaGOO	169806168	169829834	23666
B1_RaGOO	198154519	198172123	17604		B2_RaGOO	114469065	114767753	298688							B1_RaGOO	170485916	170574963	89047
B1_RaGOO	198189802	198271495	81693		B2_RaGOO	115129736	115193049	63313							B1_RaGOO	172528158	172550859	22701
B1_RaGOO	198316634	198402994	86360		B2_RaGOO	115629513	115644278	14765							B1_RaGOO	172952879	173298215	345336
B1_RaGOO	198601008	198664074	63066		B2_RaGOO	115955593	115970702	15109							B1_RaGOO	174091028	174158218	67190
B1_RaGOO	198716917	198760112	43195		B2_RaGOO	116046179	116057947	11768							B1_RaGOO	174486940	174510140	23200
B1_RaGOO	198766385	199078936	312551		B2_RaGOO	116134579	116204639	70060							B1_RaGOO	174832017	174884699	52682
B1_RaGOO	199107924	199282820	174896		B2_RaGOO	116287706	116473664	185958							B1_RaGOO	175892189	176006930	114741
B1_RaGOO	199369172	199445832	76660		B2_RaGOO	116764032	116787843	23811							B1_RaGOO	176363494	176425033	61539
B1_RaGOO	199462193	199502014	39821		B2_RaGOO	117039072	117102558	63486							B1_RaGOO	176811859	176838530	26671
B1_RaGOO	200045389	200068855	23466		B2_RaGOO	117914300	117971558	57258							B1_RaGOO	176946746	176982760	36014
B2_RaGOO	595175	802984	207809		B2_RaGOO	118102436	118276620	174184							B1_RaGOO	177270760	177333929	63169
B2_RaGOO	1717789	1755749	37960		B2_RaGOO	118377763	118436807	59044							B1_RaGOO	177394710	177404447	9737
B2_RaGOO	1874512	2006853	132341		B2_RaGOO	118557217	118593106	35889							B1_RaGOO	178218036	178239435	21399
B2_RaGOO	3014559	3063613	49054		B2_RaGOO	118707961	118743366	35405							B1_RaGOO	178940777	179265380	324603
B2_RaGOO	3213818	3216105	2287		B2_RaGOO	119121376	119130931	9555							B1_RaGOO	179643192	179691789	48597
B2_RaGOO	3238150	3404093	165943		B2_RaGOO	119541453	119560066	18613							B1_RaGOO	180135956	180154101	18145
B2_RaGOO	3590099	3602214	12115		B2_RaGOO	119983398	120077186	93788							B1_RaGOO	180512913	180714310	201397
B2_RaGOO	4092197	4103912	11715		B2_RaGOO	120107878	120127425	19547							B1_RaGOO	180779437	180831433	51996
B2_RaGOO	4126670	4149324	22654		B2_RaGOO	120319795	120368160	48365							B1_RaGOO	181028184	181041035	12851
B2_RaGOO	4158494	4257057	98563		B2_RaGOO	120415477	120467240	51763							B1_RaGOO	181185705	181214995	29290
B2_RaGOO	4500925	4550051	49126		B2_RaGOO	120485380	120493035	7655							B1_RaGOO	181302158	181354361	52203
B2_RaGOO	4604218	4690584	86366		B2_RaGOO	120695105	120749515	54410							B1_RaGOO	181388949	181448927	59978
B2_RaGOO	4773859	4802319	28460		B2_RaGOO	120786601	120796882	10281							B1_RaGOO	181603805	181684133	80328
B2_RaGOO	4995094	5031957	36863		B2_RaGOO	120874249	120918620	44371							B1_RaGOO	181795117	181902770	107653
B2_RaGOO	5457922	5509674	51752		B2_RaGOO	122779339	122904860	125521							B1_RaGOO	181942864	181974116	31252
B2_RaGOO	5547797	5593521	45724		B2_RaGOO	123122854	123204233	81379							B1_RaGOO	182278224	182353912	75688
B2_RaGOO	5959772	6027597	67825		B2_RaGOO	123799890	132369727	8569837							B1_RaGOO	182910160	182925320	15160
B2_RaGOO	7068953	7078884	9931		B2_RaGOO	132372262	132381619	9357							B1_RaGOO	182937095	182959734	22639
B2_RaGOO	7552193	7631940	79747		B2_RaGOO	132493883	132541004	47121							B1_RaGOO	183545410	183629555	84145
B2_RaGOO	7865196	7926312	61116		B2_RaGOO	133309813	133368342	58529							B1_RaGOO	183954343	184105042	150699
B2_RaGOO	8009882	8024444	14562		B2_RaGOO	133441083	133449255	8172							B1_RaGOO	184260149	184275067	14918
B2_RaGOO	8167974	8188950	20976		B2_RaGOO	133568166	133681146	112980							B1_RaGOO	184997869	185074596	76727
B2_RaGOO	8292735	8424287	131552		B2_RaGOO	133704130	133723749	19619							B1_RaGOO	185155114	185186578	31464
B2_RaGOO	8790407	8947593	157186		B2_RaGOO	133877398	133900825	23427							B1_RaGOO	185978869	186039199	60330
B2_RaGOO	9410776	9430567	19791		B2_RaGOO	133934408	133966678	32270							B1_RaGOO	186204473	186348630	144157
B2_RaGOO	9942471	9997375	54904		B2_RaGOO	134691265	134697182	5917							B1_RaGOO	186684197	186705314	21117
B2_RaGOO	10118581	10128069	9488		B2_RaGOO	134867811	134914655	46844							B1_RaGOO	187812692	188339524	526832
B2_RaGOO	10162583	10213584	51001		B2_RaGOO	135235856	135251573	15717							B1_RaGOO	188515157	188548643	33486
B2_RaGOO	10544889	10567263	22374		B2_RaGOO	135656881	135739766	82885							B1_RaGOO	189019663	189127600	107937
B2_RaGOO	10722804	10748947	26143		B2_RaGOO	136918342	136972425	54083							B1_RaGOO	189932169	190050185	118016
B2_RaGOO	10972005	11288425	316420		B2_RaGOO	138321913	138359331	37418							B1_RaGOO	190740719	190773427	32708
B2_RaGOO	12145610	12177304	31694		B2_RaGOO	138921912	138930541	8629							B1_RaGOO	191149714	191318656	168942
B2_RaGOO	12289651	12307490	17839		B2_RaGOO	140617076	140698583	81507							B1_RaGOO	191576845	191674499	97654
B2_RaGOO	12421149	12424928	3779		B2_RaGOO	140890957	140892874	1917							B1_RaGOO	192065219	192154404	89185
B2_RaGOO	12610455	12636076	25621		B2_RaGOO	140973029	140986868	13839							B1_RaGOO	192245691	192343513	97822
B2_RaGOO	13218550	13223632	5082		B2_RaGOO	141014047	141044141	30094							B1_RaGOO	192359445	192379043	19598
B2_RaGOO	13409235	13419715	10480		B2_RaGOO	141602319	141845298	242979							B1_RaGOO	192652249	192763650	111401
B2_RaGOO	13495557	13628243	132686		B2_RaGOO	141964362	141988351	23989							B1_RaGOO	193180527	193208912	28385
B2_RaGOO	14300610	14321133	20523		B2_RaGOO	142346081	142383845	37764							B1_RaGOO	194203685	194230039	26354
B2_RaGOO	14514879	14553027	38148		B2_RaGOO	142599168	142609077	9909							B1_RaGOO	194416383	194451396	35013
B2_RaGOO	14647231	14666977	19746		B2_RaGOO	143207114	143221254	14140							B1_RaGOO	194506302	194566977	60675
B2_RaGOO	14766329	14806315	39986		B2_RaGOO	143853420	143876369	22949							B1_RaGOO	194639095	194660098	21003
B2_RaGOO	15205749	15244957	39208		B2_RaGOO	144295962	144452838	156876							B1_RaGOO	195032714	195064233	31519
B2_RaGOO	15424747	15458651	33904		B2_RaGOO	144580536	144613431	32895							B1_RaGOO	195137586	195141469	3883
B2_RaGOO	15492674	15552961	60287		B2_RaGOO	145204068	145230781	26713							B1_RaGOO	195258751	195265647	6896
B2_RaGOO	15689276	15763198	73922		B2_RaGOO	145919877	145943096	23219							B1_RaGOO	195330290	195357702	27412
B2_RaGOO	15876008	15912526	36518		B2_RaGOO	146475946	146497831	21885							B1_RaGOO	195808708	195846291	37583
B2_RaGOO	15953307	15985646	32339		B2_RaGOO	146630360	146672062	41702							B1_RaGOO	195928329	195952207	23878
B2_RaGOO	16085407	16161119	75712		B2_RaGOO	146900662	146977014	76352							B1_RaGOO	196066393	196123467	57074
B2_RaGOO	16325960	16334178	8218		B2_RaGOO	147154641	147237539	82898							B1_RaGOO	196229563	196253475	23912
B2_RaGOO	16835532	16953922	118390		B2_RaGOO	147365843	147381251	15408							B1_RaGOO	196495008	196939779	444771
B2_RaGOO	17030893	17242563	211670		B2_RaGOO	147837428	147855730	18302							B1_RaGOO	197192990	197337869	144879
B2_RaGOO	17352347	17418543	66196		B2_RaGOO	148316755	148336020	19265							B1_RaGOO	198100427	198108395	7968
B2_RaGOO	17557618	17698188	140570		B2_RaGOO	149078199	149095128	16929							B1_RaGOO	198174131	198191107	16976
B2_RaGOO	17708013	17748530	40517		B2_RaGOO	149115649	149123892	8243							B1_RaGOO	198197240	198218765	21525
B2_RaGOO	18278039	18315682	37643		B2_RaGOO	149931364	150090358	158994							B1_RaGOO	198224569	198243877	19308
B2_RaGOO	18378548	18452074	73526		B3_RaGOO	744	3355783	3355039							B1_RaGOO	198263001	198270113	7112
B2_RaGOO	19324339	19929835	605496		B3_RaGOO	3437342	3587507	150165							B1_RaGOO	198276675	198282109	5434
B2_RaGOO	20016213	20111141	94928		B3_RaGOO	3589892	9643029	6053137							B1_RaGOO	198315173	198334502	19329
B2_RaGOO	20225210	20401921	176711		B3_RaGOO	9644493	12399132	2754639							B1_RaGOO	198376324	198400972	24648
B2_RaGOO	20443665	21419215	975550		B3_RaGOO	14182598	14314158	131560							B1_RaGOO	198413460	198463784	50324
B2_RaGOO	23085895	23170506	84611		B3_RaGOO	14699179	14818107	118928							B1_RaGOO	198464599	198479893	15294
B2_RaGOO	23746620	23840141	93521		B3_RaGOO	14873564	14879809	6245							B1_RaGOO	198591969	198600128	8159
B2_RaGOO	23901655	23949345	47690		B3_RaGOO	14899898	18204699	3304801							B1_RaGOO	198716917	198760112	43195
B2_RaGOO	24886873	25051563	164690		B3_RaGOO	18708328	18862365	154037							B1_RaGOO	198766364	199078936	312572
B2_RaGOO	31303632	31388045	84413		B3_RaGOO	18950792	18991549	40757							B1_RaGOO	199369109	199445751	76642
B2_RaGOO	31494909	31630373	135464		B3_RaGOO	19406916	19434750	27834							B1_RaGOO	199462193	199502014	39821
B2_RaGOO	31924202	31951791	27589		B3_RaGOO	19577316	19596380	19064							B1_RaGOO	200045389	200068855	23466
B2_RaGOO	33142500	33145749	3249		B3_RaGOO	19604918	19662394	57476							B1_RaGOO	200300219	203999287	3699068
B2_RaGOO	33343190	33354815	11625		B3_RaGOO	19766085	19771854	5769							B2_RaGOO	137399	1108951	971552
B2_RaGOO	33705295	33788261	82966		B3_RaGOO	19855864	20007413	151549							B2_RaGOO	1111260	1638274	527014
B2_RaGOO	33885083	33960080	74997		B3_RaGOO	20102759	20130214	27455							B2_RaGOO	2112406	2151792	39386
B2_RaGOO	34343091	34393485	50394		B3_RaGOO	20962863	21203605	240742							B2_RaGOO	2947783	2955524	7741
B2_RaGOO	34399311	34418672	19361		B3_RaGOO	21501136	22104924	603788							B2_RaGOO	3361180	3403874	42694
B2_RaGOO	34709218	34747516	38298		B3_RaGOO	22355533	22698980	343447							B2_RaGOO	4150025	4195147	45122
B2_RaGOO	34803369	34863353	59984		B3_RaGOO	23365885	26762671	3396786							B2_RaGOO	4334462	4345299	10837
B2_RaGOO	35014541	35119263	104722		B3_RaGOO	26783438	26895858	112420							B2_RaGOO	5015530	5025270	9740
B2_RaGOO	35167896	35185026	17130		B3_RaGOO	27471216	27741992	270776							B2_RaGOO	5075913	5090262	14349
B2_RaGOO	35221259	35513281	292022		B3_RaGOO	28698939	28710313	11374							B2_RaGOO	5426257	5476910	50653
B2_RaGOO	36054875	36112508	57633		B3_RaGOO	28832640	29331620	498980							B2_RaGOO	5496567	5537692	41125
B2_RaGOO	37198053	37245695	47642		B3_RaGOO	30220240	30271689	51449							B2_RaGOO	5554381	5563577	9196
B2_RaGOO	37765678	37800015	34337		B3_RaGOO	31162886	32059265	896379							B2_RaGOO	5708676	5740150	31474
B2_RaGOO	38845653	38940558	94905		B3_RaGOO	32186288	32213970	27682							B2_RaGOO	6030481	6042288	11807
B2_RaGOO	40304736	40678865	374129		B3_RaGOO	32283427	32433005	149578							B2_RaGOO	6096672	6119521	22849
B2_RaGOO	42124098	42370231	246133		B3_RaGOO	32692265	32744859	52594							B2_RaGOO	6195066	6257119	62053
B2_RaGOO	42499296	42572305	73009		B3_RaGOO	32847203	32867991	20788							B2_RaGOO	6622433	6634852	12419
B2_RaGOO	43103974	43136109	32135		B3_RaGOO	34234119	34518624	284505							B2_RaGOO	6771020	6779734	8714
B2_RaGOO	43796987	43814883	17896		B3_RaGOO	34589054	34702630	113576							B2_RaGOO	7030705	7046432	15727
B2_RaGOO	44297448	44320965	23517		B3_RaGOO	35406411	35441128	34717							B2_RaGOO	7077497	7082816	5319
B2_RaGOO	44350199	44400445	50246		B3_RaGOO	36469879	36522939	53060							B2_RaGOO	7109488	7167474	57986
B2_RaGOO	46168705	46689758	521053		B3_RaGOO	36798047	37329695	531648							B2_RaGOO	7246623	7251872	5249
B2_RaGOO	47199900	47580081	380181		B3_RaGOO	37954550	38040073	85523							B2_RaGOO	8277616	8317061	39445
B2_RaGOO	47672843	47795640	122797		B3_RaGOO	38501592	38576425	74833							B2_RaGOO	9002895	9091520	88625
B2_RaGOO	48104858	48225093	120235		B3_RaGOO	39035241	39106327	71086							B2_RaGOO	9175496	9221013	45517
B2_RaGOO	49645100	49709712	64612		B3_RaGOO	39401709	39618079	216370							B2_RaGOO	9541687	9548774	7087
B2_RaGOO	50322946	50415197	92251		B3_RaGOO	39641067	39721413	80346							B2_RaGOO	9731710	9776779	45069
B2_RaGOO	50879271	50904286	25015		B3_RaGOO	41283969	41383446	99477							B2_RaGOO	9942471	10019436	76965
B2_RaGOO	51887924	53914353	2026429		B3_RaGOO	42056190	42078756	22566							B2_RaGOO	10044462	10073635	29173
B2_RaGOO	54055340	54142746	87406		B3_RaGOO	43028624	43042040	13416							B2_RaGOO	10182856	10226125	43269
B2_RaGOO	56665052	56966737	301685		B3_RaGOO	43153844	43203554	49710							B2_RaGOO	10338175	10385882	47707
B2_RaGOO	57524890	57594746	69856		B3_RaGOO	43293880	43342844	48964							B2_RaGOO	10567947	10617635	49688
B2_RaGOO	58309307	58368188	58881		B3_RaGOO	43392241	43459626	67385							B2_RaGOO	11299062	11398991	99929
B2_RaGOO	59961131	60004014	42883		B3_RaGOO	43483617	43528934	45317							B2_RaGOO	11461655	11478023	16368
B2_RaGOO	62089468	62221256	131788		B3_RaGOO	43732587	43831693	99106							B2_RaGOO	11887847	11945002	57155
B2_RaGOO	62675461	62713480	38019		B3_RaGOO	44388067	44463949	75882							B2_RaGOO	12269759	12273337	3578
B2_RaGOO	64528816	64596238	67422		B3_RaGOO	44620344	44734742	114398							B2_RaGOO	12502272	12584250	81978
B2_RaGOO	65294064	66644725	1350661		B3_RaGOO	44995990	45056603	60613							B2_RaGOO	12723944	12743232	19288
B2_RaGOO	66747537	67041698	294161		B3_RaGOO	45369329	46392595	1023266							B2_RaGOO	13002191	13028657	26466
B2_RaGOO	68154260	68486201	331941		B3_RaGOO	46869498	46943017	73519							B2_RaGOO	13032841	13050035	17194
B2_RaGOO	69020195	69135833	115638		B3_RaGOO	47654980	47669036	14056							B2_RaGOO	13098542	13152975	54433
B2_RaGOO	69360578	69592112	231534		B3_RaGOO	47970291	48033467	63176							B2_RaGOO	13432240	13561355	129115
B2_RaGOO	69649433	69885016	235583		B3_RaGOO	49229274	49339859	110585							B2_RaGOO	14367129	14385760	18631
B2_RaGOO	72162399	72244529	82130		B3_RaGOO	49466547	49567381	100834							B2_RaGOO	14712484	14769553	57069
B2_RaGOO	72812921	72862832	49911		B3_RaGOO	50523484	50688518	165034							B2_RaGOO	14895921	14943678	47757
B2_RaGOO	75290988	75301054	10066		B3_RaGOO	51195613	51309523	113910							B2_RaGOO	15006554	15017424	10870
B2_RaGOO	75381334	76163762	782428		B3_RaGOO	51407983	51843595	435612							B2_RaGOO	15098063	15113898	15835
B2_RaGOO	77044841	77422906	378065		B3_RaGOO	52695675	52898939	203264							B2_RaGOO	15207777	15294524	86747
B2_RaGOO	78512465	78574697	62232		B3_RaGOO	53648503	53701700	53197							B2_RaGOO	15359372	15433899	74527
B2_RaGOO	81012005	81219158	207153		B3_RaGOO	53888752	54277198	388446							B2_RaGOO	15517459	15535664	18205
B2_RaGOO	81803839	81944753	140914		B3_RaGOO	54668064	55259277	591213							B2_RaGOO	15546374	15597614	51240
B2_RaGOO	82191140	82219654	28514		B3_RaGOO	55568126	55593452	25326							B2_RaGOO	15960695	15967972	7277
B2_RaGOO	82401536	82460031	58495		B3_RaGOO	55691698	55717929	26231							B2_RaGOO	16085407	16161119	75712
B2_RaGOO	82753570	82766926	13356		B3_RaGOO	56561704	56602210	40506							B2_RaGOO	16374425	16407046	32621
B2_RaGOO	83046966	83183040	136074		B3_RaGOO	57294139	57569574	275435							B2_RaGOO	16439189	16499952	60763
B2_RaGOO	86490136	86608025	117889		B3_RaGOO	59417131	59568182	151051							B2_RaGOO	16725036	16807448	82412
B2_RaGOO	87441490	87553900	112410		B3_RaGOO	60477989	60519602	41613							B2_RaGOO	16984573	16996114	11541
B2_RaGOO	88102550	88307554	205004		B3_RaGOO	64695329	64771545	76216							B2_RaGOO	17353411	17362311	8900
B2_RaGOO	88539637	88552880	13243		B3_RaGOO	65005216	65094923	89707							B2_RaGOO	17949864	18595676	645812
B2_RaGOO	88852882	88928003	75121		B3_RaGOO	66702581	66886627	184046							B2_RaGOO	18596205	24086521	5490316
B2_RaGOO	88962340	89633284	670944		B3_RaGOO	67552112	67620260	68148							B2_RaGOO	24094262	28822427	4728165
B2_RaGOO	91041780	91208876	167096		B3_RaGOO	68893415	68976523	83108							B2_RaGOO	28850838	28878713	27875
B2_RaGOO	92011093	92159183	148090		B3_RaGOO	69826035	69877245	51210							B2_RaGOO	29004964	29058383	53419
B2_RaGOO	92326211	92461481	135270		B3_RaGOO	69958040	70021485	63445							B2_RaGOO	29072382	31487614	2415232
B2_RaGOO	93798597	93845416	46819		B3_RaGOO	71413049	71485303	72254							B2_RaGOO	31493073	36309825	4816752
B2_RaGOO	93940855	94270334	329479		B3_RaGOO	71917044	71939049	22005							B2_RaGOO	36312891	43621656	7308765
B2_RaGOO	98941125	98968532	27407		B3_RaGOO	72016054	72036143	20089							B2_RaGOO	43621946	45043870	1421924
B2_RaGOO	99024268	99340909	316641		B3_RaGOO	73238288	73284615	46327							B2_RaGOO	45050138	51845365	6795227
B2_RaGOO	99974844	99985641	10797		B3_RaGOO	74789022	74832778	43756							B2_RaGOO	51887833	53688697	1800864
B2_RaGOO	100300064	100582804	282740		B3_RaGOO	74998841	75058280	59439							B2_RaGOO	54082641	54119668	37027
B2_RaGOO	101106463	101122120	15657		B3_RaGOO	76329400	76351930	22530							B2_RaGOO	54333140	54929830	596690
B2_RaGOO	101339364	101377126	37762		B3_RaGOO	76400326	76433982	33656							B2_RaGOO	55506343	55583555	77212
B2_RaGOO	102176742	102217590	40848		B3_RaGOO	76738519	76762216	23697							B2_RaGOO	56908265	56963371	55106
B2_RaGOO	103342627	103577487	234860		B3_RaGOO	76776637	77567218	790581							B2_RaGOO	57504643	57592023	87380
B2_RaGOO	104123941	104228955	105014		B3_RaGOO	77574570	77607933	33363							B2_RaGOO	58309306	58376118	66812
B2_RaGOO	104412051	104496992	84941		B3_RaGOO	77754153	77771110	16957							B2_RaGOO	58770199	58900880	130681
B2_RaGOO	105946265	106085586	139321		B3_RaGOO	79387265	79518432	131167							B2_RaGOO	60038478	60204026	165548
B2_RaGOO	106315879	106524330	208451		B3_RaGOO	80282921	80383284	100363							B2_RaGOO	60535330	60820886	285556
B2_RaGOO	107171653	107221691	50038		B3_RaGOO	80997491	81110282	112791							B2_RaGOO	61240030	61565037	325007
B2_RaGOO	107723508	107789923	66415		B3_RaGOO	81722893	81734292	11399							B2_RaGOO	64433381	64521370	87989
B2_RaGOO	108024265	108516091	491826		B3_RaGOO	82302052	82410477	108425							B2_RaGOO	66132707	66179440	46733
B2_RaGOO	108942417	109231226	288809		B3_RaGOO	82687087	82737470	50383							B2_RaGOO	66188989	66283602	94613
B2_RaGOO	109398450	109822752	424302		B3_RaGOO	84118488	84156759	38271							B2_RaGOO	66585024	66645354	60330
B2_RaGOO	110226966	110314635	87669		B3_RaGOO	84464093	84592910	128817							B2_RaGOO	66966249	67041698	75449
B2_RaGOO	110618827	110666162	47335		B3_RaGOO	84665751	84760556	94805							B2_RaGOO	68644753	68817073	172320
B2_RaGOO	110923220	110959388	36168		B3_RaGOO	84994816	85032954	38138							B2_RaGOO	68874807	69291628	416821
B2_RaGOO	111241087	111321956	80869		B3_RaGOO	85670370	86054029	383659							B2_RaGOO	69663711	69709945	46234
B2_RaGOO	112339412	112371898	32486		B3_RaGOO	86738203	86769057	30854							B2_RaGOO	69775659	69885016	109357
B2_RaGOO	114230402	114275681	45279		B3_RaGOO	87103645	87162015	58370							B2_RaGOO	71445381	71497294	51913
B2_RaGOO	114444797	114465588	20791		B3_RaGOO	87418710	87454207	35497							B2_RaGOO	71767553	72024162	256609
B2_RaGOO	115350120	115453101	102981		B3_RaGOO	88182957	88269023	86066							B2_RaGOO	72395013	72811957	416944
B2_RaGOO	115632372	115644609	12237		B3_RaGOO	88707227	88748050	40823							B2_RaGOO	75281331	75333478	52147
B2_RaGOO	115790924	115901247	110323		B3_RaGOO	89411662	89629535	217873							B2_RaGOO	77200219	77420031	219812
B2_RaGOO	116031678	116057947	26269		B3_RaGOO	89795504	89832210	36706							B2_RaGOO	80036735	80371545	334810
B2_RaGOO	116522426	116541854	19428		B3_RaGOO	91674302	91757951	83649							B2_RaGOO	80881281	81218071	336790
B2_RaGOO	116876976	116928369	51393		B3_RaGOO	91947706	92114536	166830							B2_RaGOO	81529199	87686070	6156871
B2_RaGOO	117055382	117090174	34792		B3_RaGOO	92119150	92191303	72153							B2_RaGOO	87692579	89641171	1948592
B2_RaGOO	117137844	117246192	108348		B3_RaGOO	92569178	92660565	91387							B2_RaGOO	89644564	94943559	5298995
B2_RaGOO	117423002	117459085	36083		B3_RaGOO	94120276	94220433	100157							B2_RaGOO	94976879	99260694	4283815
B2_RaGOO	117562359	117886408	324049		B3_RaGOO	94331590	94455815	124225							B2_RaGOO	99276110	102846385	3570275
B2_RaGOO	118013176	118018955	5779		B3_RaGOO	94480593	94508662	28069							B2_RaGOO	103342739	103577487	234748
B2_RaGOO	118173687	118200847	27160		B3_RaGOO	97007812	97045846	38034							B2_RaGOO	104123941	104228955	105014
B2_RaGOO	118697432	118743366	45934		B3_RaGOO	97145847	97161245	15398							B2_RaGOO	104412051	104496221	84170
B2_RaGOO	119024451	119061613	37162		B3_RaGOO	97199411	97436095	236684							B2_RaGOO	105945812	106085586	139774
B2_RaGOO	119148315	119300369	152054		B3_RaGOO	98926463	98936886	10423							B2_RaGOO	106622971	106649580	26609
B2_RaGOO	119542868	119562266	19398		B3_RaGOO	100455174	100621433	166259							B2_RaGOO	107165095	107221028	55933
B2_RaGOO	119719239	119876282	157043		B3_RaGOO	100670357	100693570	23213							B2_RaGOO	107530051	107587048	56997
B2_RaGOO	120320130	120368160	48030		B3_RaGOO	100877560	100911042	33482							B2_RaGOO	108730767	108874572	143805
B2_RaGOO	120415477	120467240	51763		B3_RaGOO	101683993	101786215	102222							B2_RaGOO	109156345	109160288	3943
B2_RaGOO	120483992	120494548	10556		B3_RaGOO	102445310	102482774	37464							B2_RaGOO	109678333	109825969	147636
B2_RaGOO	120695334	120749515	54181		B3_RaGOO	102966509	102997340	30831							B2_RaGOO	110583375	110722642	139267
B2_RaGOO	120786690	120796882	10192		B3_RaGOO	104494152	104652834	158682							B2_RaGOO	110923220	110959388	36168
B2_RaGOO	120877653	120918620	40967		B3_RaGOO	105272809	105314135	41326							B2_RaGOO	111257409	111305169	47760
B2_RaGOO	121140470	121210643	70173		B3_RaGOO	105329835	105346014	16179							B2_RaGOO	111341328	111391462	50134
B2_RaGOO	121309180	121349187	40007		B3_RaGOO	107807886	107839964	32078							B2_RaGOO	112291016	112295268	4252
B2_RaGOO	121747818	121945319	197501		B3_RaGOO	108332904	108496809	163905							B2_RaGOO	112337221	112350734	13513
B2_RaGOO	122667112	122904860	237748		B3_RaGOO	108975643	109017078	41435							B2_RaGOO	114469065	114767753	298688
B2_RaGOO	122971392	123049680	78288		B3_RaGOO	109491886	109657746	165860							B2_RaGOO	115129736	115193049	63313
B2_RaGOO	123196988	123280026	83038		B3_RaGOO	109785695	109812569	26874							B2_RaGOO	115629513	115644278	14765
B2_RaGOO	123346342	123403841	57499		B3_RaGOO	109970435	110182067	211632							B2_RaGOO	115955593	115972964	17371
B2_RaGOO	123475088	123482966	7878		B3_RaGOO	110358108	110385844	27736							B2_RaGOO	116046179	116057947	11768
B2_RaGOO	123810932	123870284	59352		B3_RaGOO	110700175	110778736	78561							B2_RaGOO	116134579	116204639	70060
B2_RaGOO	123941795	124114533	172738		B3_RaGOO	110895894	110925794	29900							B2_RaGOO	116285764	116504557	218793
B2_RaGOO	124385706	124410913	25207		B3_RaGOO	110994876	111151196	156320							B2_RaGOO	116764032	116787843	23811
B2_RaGOO	124555131	124586156	31025		B3_RaGOO	111176839	111187062	10223							B2_RaGOO	117035950	117102558	66608
B2_RaGOO	125105005	125156073	51068		B3_RaGOO	111291144	111308505	17361							B2_RaGOO	117914474	117971558	57084
B2_RaGOO	125231697	125245140	13443		B3_RaGOO	111523552	111582776	59224							B2_RaGOO	118102543	118276620	174077
B2_RaGOO	125380505	125391832	11327		B3_RaGOO	112079569	112119966	40397							B2_RaGOO	118377763	118436807	59044
B2_RaGOO	125462262	125499390	37128		B3_RaGOO	112147929	112213142	65213							B2_RaGOO	118557217	118593106	35889
B2_RaGOO	125518601	125532381	13780		B3_RaGOO	113744099	113894142	150043							B2_RaGOO	118700578	118758905	58327
B2_RaGOO	125586185	125643910	57725		B3_RaGOO	114490650	114503462	12812							B2_RaGOO	119123237	119130931	7694
B2_RaGOO	125664347	125807756	143409		B3_RaGOO	114638514	114691804	53290							B2_RaGOO	119537930	119559538	21608
B2_RaGOO	125842450	126798778	956328		B3_RaGOO	115233807	115287405	53598							B2_RaGOO	119983398	120077186	93788
B2_RaGOO	127649232	127685529	36297		B3_RaGOO	116213395	116260857	47462							B2_RaGOO	120107878	120127425	19547
B2_RaGOO	127713467	127720587	7120		B3_RaGOO	116373799	116383792	9993							B2_RaGOO	120319795	120368160	48365
B2_RaGOO	128074549	128165589	91040		B3_RaGOO	116841379	116892878	51499							B2_RaGOO	120415477	120467240	51763
B2_RaGOO	128234218	128315855	81637		B3_RaGOO	118329482	118961671	632189							B2_RaGOO	120485380	120493035	7655
B2_RaGOO	128471692	128627903	156211		B3_RaGOO	120975035	121401053	426018							B2_RaGOO	120695105	120749515	54410
B2_RaGOO	129347642	129736072	388430		B3_RaGOO	122339984	123104300	764316							B2_RaGOO	120786601	120796882	10281
B2_RaGOO	131144901	131152781	7880		B3_RaGOO	124600023	124644925	44902							B2_RaGOO	120874249	120918620	44371
B2_RaGOO	131174764	131190608	15844		B3_RaGOO	124652251	124695016	42765							B2_RaGOO	122406872	122526874	120002
B2_RaGOO	131259530	131282092	22562		B3_RaGOO	124914973	125115830	200857							B2_RaGOO	122574582	122626630	52048
B2_RaGOO	131415004	131568392	153388		B3_RaGOO	125875748	126002928	127180							B2_RaGOO	122780460	122904860	124400
B2_RaGOO	131637224	131834760	197536		B3_RaGOO	126206556	126620801	414245							B2_RaGOO	122923186	122927237	4051
B2_RaGOO	132084310	132139854	55544		B3_RaGOO	128101865	128241395	139530							B2_RaGOO	123072109	123115138	43029
B2_RaGOO	132429662	132438562	8900		B3_RaGOO	129309441	129343199	33758							B2_RaGOO	123196988	123199714	2726
B2_RaGOO	132692806	132705163	12357		B3_RaGOO	129636398	129675358	38960							B2_RaGOO	123799890	132370132	8570242
B2_RaGOO	132766432	132809349	42917		B3_RaGOO	129812905	131020686	1207781							B2_RaGOO	132372262	132381619	9357
B2_RaGOO	132973992	133031150	57158		B3_RaGOO	131044823	131104500	59677							B2_RaGOO	132493883	132537815	43932
B2_RaGOO	133074053	133168760	94707		B3_RaGOO	131121268	131156041	34773							B2_RaGOO	133441083	133449255	8172
B2_RaGOO	133270545	133368342	97797		B3_RaGOO	131752721	131761337	8616							B2_RaGOO	133568166	133690883	122717
B2_RaGOO	133518890	133568134	49244		B3_RaGOO	131867530	131934919	67389							B2_RaGOO	133704130	133726781	22651
B2_RaGOO	133684303	133749808	65505		B3_RaGOO	132029293	132165024	135731							B2_RaGOO	133877398	133900825	23427
B2_RaGOO	133880673	133900825	20152		B3_RaGOO	132424585	132502758	78173							B2_RaGOO	133934408	133966678	32270
B2_RaGOO	133937279	133954906	17627		B3_RaGOO	132582075	132589629	7554							B2_RaGOO	134691265	134697182	5917
B2_RaGOO	133984445	134035285	50840		B3_RaGOO	132603044	132610020	6976							B2_RaGOO	134867811	134914655	46844
B2_RaGOO	134314295	134354584	40289		B3_RaGOO	132893556	132908329	14773							B2_RaGOO	135235856	135251889	16033
B2_RaGOO	134571539	134581789	10250		B3_RaGOO	132974410	132997754	23344							B2_RaGOO	135656881	135739049	82168
B2_RaGOO	134630740	134657830	27090		B3_RaGOO	133275663	133445685	170022							B2_RaGOO	136913495	136972425	58930
B2_RaGOO	134678648	134697890	19242		B3_RaGOO	133713272	133749533	36261							B2_RaGOO	138321913	138359331	37418
B2_RaGOO	135127638	135169840	42202		B3_RaGOO	133911088	133955655	44567							B2_RaGOO	138921912	138931462	9550
B2_RaGOO	135424656	135747395	322739		B3_RaGOO	133995459	134189184	193725							B2_RaGOO	139642832	139647525	4693
B2_RaGOO	135832650	135892255	59605		B3_RaGOO	134514519	134569290	54771							B2_RaGOO	140617076	140698583	81507
B2_RaGOO	136039571	136088833	49262		B3_RaGOO	135629136	135633490	4354							B2_RaGOO	140890957	140892874	1917
B2_RaGOO	136252073	136262354	10281		B3_RaGOO	135868483	135960873	92390							B2_RaGOO	140915351	140923398	8047
B2_RaGOO	136578502	136592329	13827		B3_RaGOO	136617759	136766807	149048							B2_RaGOO	140957044	140986868	29824
B2_RaGOO	136876349	136903080	26731		B3_RaGOO	137126078	137158667	32589							B2_RaGOO	141014047	141045509	31462
B2_RaGOO	137053392	137076072	22680		B3_RaGOO	138253188	138328068	74880							B2_RaGOO	141602319	141854941	252622
B2_RaGOO	137392649	137523485	130836		B3_RaGOO	138698206	138706107	7901							B2_RaGOO	141964362	141989314	24952
B2_RaGOO	137564238	137854252	290014		B3_RaGOO	139147506	139248109	100603							B2_RaGOO	142282667	142293727	11060
B2_RaGOO	138015924	138121989	106065		B3_RaGOO	140317913	140349238	31325							B2_RaGOO	142346081	142383845	37764
B2_RaGOO	138322563	138359331	36768		B3_RaGOO	140930664	140948406	17742							B2_RaGOO	142599168	142609077	9909
B2_RaGOO	138923761	138930000	6239		B3_RaGOO	141171886	141252269	80383							B2_RaGOO	143853420	143876369	22949
B2_RaGOO	138938991	138977617	38626		B3_RaGOO	141302738	141337533	34795							B2_RaGOO	144295962	144452838	156876
B2_RaGOO	138996598	139011643	15045		B3_RaGOO	141361882	144553652	3191770							B2_RaGOO	144575853	144613431	37578
B2_RaGOO	139111595	139235870	124275		B3_RaGOO	144555377	144565094	9717							B2_RaGOO	145204068	145230781	26713
B2_RaGOO	139377643	139412163	34520		B3_RaGOO	144743966	145635296	891330							B2_RaGOO	145919877	145943096	23219
B2_RaGOO	139462298	139506873	44575		B3_RaGOO	146557376	146600674	43298							B2_RaGOO	146101678	146169613	67935
B2_RaGOO	139533255	139554392	21137		B3_RaGOO	146989793	147007223	17430							B2_RaGOO	146475946	146497831	21885
B2_RaGOO	139888086	139901938	13852		B3_RaGOO	147207491	147288297	80806							B2_RaGOO	146630360	146673666	43306
B2_RaGOO	140451526	140591807	140281		B4_RaGOO	970784	1013453	42669							B2_RaGOO	146900329	146977014	76685
B2_RaGOO	140741315	140769734	28419		B4_RaGOO	1315160	1369928	54768							B2_RaGOO	147154641	147234836	80195
B2_RaGOO	140990351	141009341	18990		B4_RaGOO	1579085	1588782	9697							B2_RaGOO	147365797	147381251	15454
B2_RaGOO	141584349	141782232	197883		B4_RaGOO	1607237	1697019	89782							B2_RaGOO	147465516	147503480	37964
B2_RaGOO	142393941	142443868	49927		B4_RaGOO	1996988	2017463	20475							B2_RaGOO	147837428	147855730	18302
B2_RaGOO	143470146	143759767	289621		B4_RaGOO	2417426	2438860	21434							B2_RaGOO	148224110	148247049	22939
B2_RaGOO	144563893	144623738	59845		B4_RaGOO	2498853	2554089	55236							B2_RaGOO	148956393	149016091	59698
B2_RaGOO	145046506	145094596	48090		B4_RaGOO	2596971	2612343	15372							B2_RaGOO	149029612	149036097	6485
B2_RaGOO	145100127	145109949	9822		B4_RaGOO	2812733	2846583	33850							B2_RaGOO	149156842	149172207	15365
B2_RaGOO	145403343	145488061	84718		B4_RaGOO	2941674	2999663	57989							B2_RaGOO	149302019	149841861	539842
B2_RaGOO	146217261	146249966	32705		B4_RaGOO	3506857	3526604	19747							B2_RaGOO	149931364	150090358	158994
B2_RaGOO	146451834	146539653	87819		B4_RaGOO	3632535	3718121	85586							B2_RaGOO	151108488	151213854	105366
B2_RaGOO	146692533	146741000	48467		B4_RaGOO	3807667	3832700	25033							B3_RaGOO	253683	373056	119373
B2_RaGOO	146900329	147070361	170032		B4_RaGOO	4778425	4817367	38942							B3_RaGOO	529759	543069	13310
B2_RaGOO	147447843	147465419	17576		B4_RaGOO	5538204	16972367	11434163							B3_RaGOO	1044363	1072720	28357
B2_RaGOO	148091829	148138089	46260		B4_RaGOO	17204456	17230305	25849							B3_RaGOO	3512116	3587507	75391
B2_RaGOO	148358097	148546256	188159		B4_RaGOO	17330558	17405587	75029							B3_RaGOO	4958433	4989185	30752
B2_RaGOO	148670655	148819355	148700		B4_RaGOO	17524303	17586483	62180							B3_RaGOO	5070076	5078511	8435
B2_RaGOO	148821126	148874369	53243		B4_RaGOO	18276085	18550768	274683							B3_RaGOO	5378932	5461705	82773
B2_RaGOO	148891167	148902881	11714		B4_RaGOO	19012952	19020538	7586							B3_RaGOO	6037369	6058700	21331
B2_RaGOO	149046786	149059639	12853		B4_RaGOO	19044372	19117829	73457							B3_RaGOO	6293131	6392201	99070
B2_RaGOO	149841927	151035289	1193362		B4_RaGOO	19190063	19218547	28484							B3_RaGOO	7031103	7041448	10345
B3_RaGOO	552831	656953	104122		B4_RaGOO	20430881	20476387	45506							B3_RaGOO	7297293	7314394	17101
B3_RaGOO	902596	1000726	98130		B4_RaGOO	20488325	20517994	29669							B3_RaGOO	8072391	8088527	16136
B3_RaGOO	1082859	1095820	12961		B4_RaGOO	20754232	20770177	15945							B3_RaGOO	8185404	8189959	4555
B3_RaGOO	1174852	1181262	6410		B4_RaGOO	21212126	21234068	21942							B3_RaGOO	8488602	8497912	9310
B3_RaGOO	3454355	9894728	6440373		B4_RaGOO	21390604	21519704	129100							B3_RaGOO	9030218	9106733	76515
B3_RaGOO	9901804	9919825	18021		B4_RaGOO	21815918	21882006	66088							B3_RaGOO	9225820	12399132	3173312
B3_RaGOO	9932586	9958603	26017		B4_RaGOO	23608331	23622905	14574							B3_RaGOO	14182598	14314158	131560
B3_RaGOO	10626029	10703147	77118		B4_RaGOO	23625791	23651493	25702							B3_RaGOO	14699179	14818107	118928
B3_RaGOO	10770613	10782922	12309		B4_RaGOO	24124675	24210009	85334							B3_RaGOO	14873564	14880271	6707
B3_RaGOO	10807553	10814747	7194		B4_RaGOO	24395423	24405267	9844							B3_RaGOO	14899898	17415872	2515974
B3_RaGOO	10948565	10963145	14580		B4_RaGOO	24688384	24724970	36586							B3_RaGOO	17419492	18204699	785207
B3_RaGOO	12399709	14641493	2241784		B4_RaGOO	25139492	25335140	195648							B3_RaGOO	18693392	18862365	168973
B3_RaGOO	14646784	18203248	3556464		B4_RaGOO	26166679	26182099	15420							B3_RaGOO	18950792	18991549	40757
B3_RaGOO	18694852	18862365	167513		B4_RaGOO	26241743	26275222	33479							B3_RaGOO	19407746	19434750	27004
B3_RaGOO	18950792	18991549	40757		B4_RaGOO	26334591	26352519	17928							B3_RaGOO	19578614	19596380	17766
B3_RaGOO	19406916	19434750	27834		B4_RaGOO	26514610	26568824	54214							B3_RaGOO	19604918	19662394	57476
B3_RaGOO	19577316	19596380	19064		B4_RaGOO	26574635	26602726	28091							B3_RaGOO	19675778	19706756	30978
B3_RaGOO	19604918	19662394	57476		B4_RaGOO	26795768	26901927	106159							B3_RaGOO	19766085	19774987	8902
B3_RaGOO	19766085	19771854	5769		B4_RaGOO	27258036	27349670	91634							B3_RaGOO	19855864	19988003	132139
B3_RaGOO	19855864	20007413	151549		B4_RaGOO	27359466	27470328	110862							B3_RaGOO	20100835	20130214	29379
B3_RaGOO	20100835	20130214	29379		B4_RaGOO	27579518	27601908	22390							B3_RaGOO	20622691	20646221	23530
B3_RaGOO	20946144	21183168	237024		B4_RaGOO	27729760	27972495	242735							B3_RaGOO	20945441	21213661	268220
B3_RaGOO	21501170	22104924	603754		B4_RaGOO	28455134	28546497	91363							B3_RaGOO	21501136	22104924	603788
B3_RaGOO	22355533	22698980	343447		B4_RaGOO	28581023	28799515	218492							B3_RaGOO	22352494	22672957	320463
B3_RaGOO	23774442	24103867	329425		B4_RaGOO	28805072	29142642	337570							B3_RaGOO	23377554	24796529	1418975
B3_RaGOO	24429609	24699872	270263		B4_RaGOO	29711665	29722829	11164							B3_RaGOO	24797811	26762671	1964860
B3_RaGOO	25246387	25267375	20988		B4_RaGOO	31325385	31381183	55798							B3_RaGOO	26783438	26895858	112420
B3_RaGOO	26783438	26895858	112420		B4_RaGOO	32423583	32578915	155332							B3_RaGOO	27471216	27741992	270776
B3_RaGOO	27471216	27724802	253586		B4_RaGOO	33774794	33879004	104210							B3_RaGOO	27967346	27983757	16411
B3_RaGOO	28697361	28710313	12952		B4_RaGOO	33908833	34010758	101925							B3_RaGOO	28698939	28710313	11374
B3_RaGOO	28832640	29331620	498980		B4_RaGOO	35182598	35369712	187114							B3_RaGOO	28832640	29331620	498980
B3_RaGOO	30220240	30271689	51449		B4_RaGOO	36077832	36308665	230833							B3_RaGOO	30220240	30271689	51449
B3_RaGOO	31175747	32059265	883518		B4_RaGOO	37868668	37961007	92339							B3_RaGOO	31161301	32059265	897964
B3_RaGOO	32186288	32199434	13146		B4_RaGOO	38109039	38226210	117171							B3_RaGOO	32186288	32213970	27682
B3_RaGOO	32259416	32438417	179001		B4_RaGOO	38890986	38948755	57769							B3_RaGOO	32283071	32433005	149934
B3_RaGOO	32492216	32525778	33562		B4_RaGOO	40335884	40411211	75327							B3_RaGOO	32679462	32744859	65397
B3_RaGOO	32575067	32645617	70550		B4_RaGOO	41427125	41476375	49250							B3_RaGOO	32847115	32864845	17730
B3_RaGOO	32988232	33190952	202720		B4_RaGOO	42620481	42676406	55925							B3_RaGOO	34234410	34518624	284214
B3_RaGOO	34891901	35027237	135336		B4_RaGOO	43361022	43505534	144512							B3_RaGOO	34589054	34702630	113576
B3_RaGOO	35417619	35759524	341905		B4_RaGOO	43945867	43971992	26125							B3_RaGOO	36469879	36503929	34050
B3_RaGOO	35876521	36138383	261862		B4_RaGOO	47742529	47961424	218895							B3_RaGOO	36812125	37329695	517570
B3_RaGOO	36525369	36665102	139733		B4_RaGOO	48425066	48494180	69114							B3_RaGOO	37933909	38030342	96433
B3_RaGOO	38267771	38308214	40443		B4_RaGOO	49006230	49245481	239251							B3_RaGOO	38501592	38576425	74833
B3_RaGOO	38958364	39104690	146326		B4_RaGOO	50160802	50304347	143545							B3_RaGOO	39035241	39106327	71086
B3_RaGOO	39515892	39618079	102187		B4_RaGOO	50692351	50859724	167373							B3_RaGOO	39400350	39615847	215497
B3_RaGOO	39640307	39853884	213577		B4_RaGOO	51012432	51139514	127082							B3_RaGOO	39641067	39723992	82925
B3_RaGOO	40217788	40919718	701930		B4_RaGOO	51680591	51896414	215823							B3_RaGOO	41291760	41383446	91686
B3_RaGOO	41469006	42023323	554317		B4_RaGOO	53969684	54551475	581791							B3_RaGOO	42056190	42078756	22566
B3_RaGOO	42198649	42361840	163191		B4_RaGOO	55341962	55372697	30735							B3_RaGOO	43031265	43042040	10775
B3_RaGOO	42572265	42980392	408127		B4_RaGOO	55491340	55646435	155095							B3_RaGOO	43153844	43203554	49710
B3_RaGOO	43044105	43291140	247035		B4_RaGOO	57867693	57986371	118678							B3_RaGOO	43293880	43342844	48964
B3_RaGOO	43727379	43830577	103198		B4_RaGOO	58981108	59062189	81081							B3_RaGOO	43357001	43459626	102625
B3_RaGOO	43899603	43916882	17279		B4_RaGOO	60278982	60290941	11959							B3_RaGOO	43563180	43591612	28432
B3_RaGOO	43953637	43980069	26432		B4_RaGOO	63150680	63271428	120748							B3_RaGOO	43732587	43831693	99106
B3_RaGOO	44220930	44402675	181745		B4_RaGOO	64319911	64338501	18590							B3_RaGOO	43902809	43915907	13098
B3_RaGOO	45412419	45832174	419755		B4_RaGOO	64477500	64494910	17410							B3_RaGOO	44388067	44463949	75882
B3_RaGOO	47109404	47169249	59845		B4_RaGOO	65245533	65367983	122450							B3_RaGOO	44620344	44740084	119740
B3_RaGOO	48451421	48518472	67051		B4_RaGOO	65427373	65466313	38940							B3_RaGOO	45369329	46392247	1022918
B3_RaGOO	48564815	48591674	26859		B4_RaGOO	66727144	66734635	7491							B3_RaGOO	46869498	46943017	73519
B3_RaGOO	49301933	49314388	12455		B4_RaGOO	66897202	66962542	65340							B3_RaGOO	47654980	47669036	14056
B3_RaGOO	49920455	50056785	136330		B4_RaGOO	67017345	67125968	108623							B3_RaGOO	47970291	48033467	63176
B3_RaGOO	50081199	50151675	70476		B4_RaGOO	67329924	67517685	187761							B3_RaGOO	49229274	49339859	110585
B3_RaGOO	50550597	50793497	242900		B4_RaGOO	67532500	67782423	249923							B3_RaGOO	49466547	49567381	100834
B3_RaGOO	50832129	50911031	78902		B4_RaGOO	67844139	67923980	79841							B3_RaGOO	50523484	50688518	165034
B3_RaGOO	51195613	51279970	84357		B4_RaGOO	68515990	68522576	6586							B3_RaGOO	51195613	51313566	117953
B3_RaGOO	51330277	51407117	76840		B4_RaGOO	70068198	70082821	14623							B3_RaGOO	51449973	51839700	389727
B3_RaGOO	51553096	51565441	12345		B4_RaGOO	70326496	71086759	760263							B3_RaGOO	52681939	52898939	217000
B3_RaGOO	51608981	51789184	180203		B4_RaGOO	71110609	71274495	163886							B3_RaGOO	53648503	53705622	57119
B3_RaGOO	52690053	53615554	925501		B4_RaGOO	72336786	72391760	54974							B3_RaGOO	53748668	53761649	12981
B3_RaGOO	53650678	53705481	54803		B4_RaGOO	72678317	72738220	59903							B3_RaGOO	53879648	54277198	397550
B3_RaGOO	53845701	54731695	885994		B4_RaGOO	75175310	75240905	65595							B3_RaGOO	54668064	55259277	591213
B3_RaGOO	54963728	55234339	270611		B4_RaGOO	75360598	75371645	11047							B3_RaGOO	55569444	55593452	24008
B3_RaGOO	55264462	55628487	364025		B4_RaGOO	76040100	76265116	225016							B3_RaGOO	55691698	55716639	24941
B3_RaGOO	55666768	55717534	50766		B4_RaGOO	77572044	77754253	182209							B3_RaGOO	56563906	56602210	38304
B3_RaGOO	56127159	56179959	52800		B4_RaGOO	80134570	80184993	50423							B3_RaGOO	57290139	57574321	284182
B3_RaGOO	56576480	56593544	17064		B4_RaGOO	81782812	81855223	72411							B3_RaGOO	59416783	59568182	151399
B3_RaGOO	56702908	56830784	127876		B4_RaGOO	83158264	83257640	99376							B3_RaGOO	60477989	60521831	43842
B3_RaGOO	57043496	57143967	100471		B4_RaGOO	83284183	83847915	563732							B3_RaGOO	64695329	64771545	76216
B3_RaGOO	57414778	57419896	5118		B4_RaGOO	83985839	84018154	32315							B3_RaGOO	65005216	65094923	89707
B3_RaGOO	57665797	57741000	75203		B4_RaGOO	84330964	84420927	89963							B3_RaGOO	66702221	66876590	174369
B3_RaGOO	57773345	57993034	219689		B4_RaGOO	84630515	84693621	63106							B3_RaGOO	67552112	67619786	67674
B3_RaGOO	58954925	59066493	111568		B4_RaGOO	84784436	84873717	89281							B3_RaGOO	68898361	68976523	78162
B3_RaGOO	60386953	60653478	266525		B4_RaGOO	86160607	86208651	48044							B3_RaGOO	69826035	69877245	51210
B3_RaGOO	61749146	62114919	365773		B4_RaGOO	86569703	86588883	19180							B3_RaGOO	69958040	70011598	53558
B3_RaGOO	62436474	62640446	203972		B4_RaGOO	86776028	87219855	443827							B3_RaGOO	71413049	71485303	72254
B3_RaGOO	62672230	63286941	614711		B4_RaGOO	87385344	87404440	19096							B3_RaGOO	71916965	71939049	22084
B3_RaGOO	63350240	63393712	43472		B4_RaGOO	87674624	88140233	465609							B3_RaGOO	72016054	72036143	20089
B3_RaGOO	64183402	64243670	60268		B4_RaGOO	88225298	88348384	123086							B3_RaGOO	72748870	72788468	39598
B3_RaGOO	64332849	64526732	193883		B4_RaGOO	90616186	90674595	58409							B3_RaGOO	73238288	73284615	46327
B3_RaGOO	64545085	64674385	129300		B4_RaGOO	90830932	90856024	25092							B3_RaGOO	74789022	74832778	43756
B3_RaGOO	65563112	66263708	700596		B4_RaGOO	91198111	91221411	23300							B3_RaGOO	74997223	75057097	59874
B3_RaGOO	66721714	66885151	163437		B4_RaGOO	91412907	91537397	124490							B3_RaGOO	76329400	76351930	22530
B3_RaGOO	68869322	68976523	107201		B4_RaGOO	91639423	91682303	42880							B3_RaGOO	76400326	76441818	41492
B3_RaGOO	69012245	69031357	19112		B4_RaGOO	91855147	91910608	55461							B3_RaGOO	76738448	77607933	869485
B3_RaGOO	69686050	69727148	41098		B4_RaGOO	91935891	91940321	4430							B3_RaGOO	77754153	77771110	16957
B3_RaGOO	69838874	69877245	38371		B4_RaGOO	92135297	92139588	4291							B3_RaGOO	79396130	79518432	122302
B3_RaGOO	71694288	71705133	10845		B4_RaGOO	92443333	92448343	5010							B3_RaGOO	80053135	80075327	22192
B3_RaGOO	71950737	72156158	205421		B4_RaGOO	92879972	92926127	46155							B3_RaGOO	80282921	80379007	96086
B3_RaGOO	74354670	74415952	61282		B4_RaGOO	93094295	93576093	481798							B3_RaGOO	80997491	81111556	114065
B3_RaGOO	75339644	75404155	64511		B4_RaGOO	94025928	94226915	200987							B3_RaGOO	81718052	81743072	25020
B3_RaGOO	75608080	75682329	74249		B4_RaGOO	94453424	94513159	59735							B3_RaGOO	82302052	82410477	108425
B3_RaGOO	75730521	75910145	179624		B4_RaGOO	94915206	95045258	130052							B3_RaGOO	82686906	82739017	52111
B3_RaGOO	75936302	76004685	68383		B4_RaGOO	95767518	95952150	184632							B3_RaGOO	83326545	83391717	65172
B3_RaGOO	76011654	76220993	209339		B4_RaGOO	95986042	96012301	26259							B3_RaGOO	84118488	84156759	38271
B3_RaGOO	76290112	76361048	70936		B4_RaGOO	96582502	96638504	56002							B3_RaGOO	84455961	84592910	136949
B3_RaGOO	79518449	79785566	267117		B4_RaGOO	98038584	98163268	124684							B3_RaGOO	84681512	84760556	79044
B3_RaGOO	79813332	79874683	61351		B4_RaGOO	98295672	98331013	35341							B3_RaGOO	84994816	85032954	38138
B3_RaGOO	80256953	80427452	170499		B4_RaGOO	98936558	98999798	63240							B3_RaGOO	85670370	86054029	383659
B3_RaGOO	80962437	81029885	67448		B4_RaGOO	99172355	99218280	45925							B3_RaGOO	86738203	86769057	30854
B3_RaGOO	83466491	83562856	96365		B4_RaGOO	99262846	99362802	99956							B3_RaGOO	87103645	87156481	52836
B3_RaGOO	83849048	84067371	218323		B4_RaGOO	99424548	99752734	328186							B3_RaGOO	87420479	87501544	81065
B3_RaGOO	84603786	84671674	67888		B4_RaGOO	100027411	110954873	10927462							B3_RaGOO	88202003	88269023	67020
B3_RaGOO	84782851	84819581	36730		B4_RaGOO	112037549	112129173	91624							B3_RaGOO	88707227	88764022	56795
B3_RaGOO	85389666	85670036	280370		B4_RaGOO	112594712	112613725	19013							B3_RaGOO	89436276	89629535	193259
B3_RaGOO	86506928	86509607	2679		B4_RaGOO	113518795	113555287	36492							B3_RaGOO	89795504	89840698	45194
B3_RaGOO	87104879	87130380	25501		B4_RaGOO	114847716	114898570	50854							B3_RaGOO	91674302	91757951	83649
B3_RaGOO	87298166	87414854	116688		B4_RaGOO	115245060	115325766	80706							B3_RaGOO	91947706	92191303	243597
B3_RaGOO	88727351	88839026	111675		B4_RaGOO	115430137	115601130	170993							B3_RaGOO	92539438	92660565	121127
B3_RaGOO	89120645	89730999	610354		B4_RaGOO	115622617	115715983	93366							B3_RaGOO	94120276	94220433	100157
B3_RaGOO	90103653	90138427	34774		B4_RaGOO	116022530	116041258	18728							B3_RaGOO	94327215	94455815	128600
B3_RaGOO	90371739	90615851	244112		B4_RaGOO	116176020	116235126	59106							B3_RaGOO	94480593	94519767	39174
B3_RaGOO	91912300	91942196	29896		B4_RaGOO	116489353	116521072	31719							B3_RaGOO	94847484	94891423	43939
B3_RaGOO	92580429	93522597	942168		B4_RaGOO	117714644	117729803	15159							B3_RaGOO	97019311	97053418	34107
B3_RaGOO	93524409	93601087	76678		B4_RaGOO	117818262	117851312	33050							B3_RaGOO	97145847	97161245	15398
B3_RaGOO	93643704	93651716	8012		B4_RaGOO	118055350	118108816	53466							B3_RaGOO	97199411	97436095	236684
B3_RaGOO	94925909	94957813	31904		B4_RaGOO	118264458	118293943	29485							B3_RaGOO	97764468	98035100	270632
B3_RaGOO	96792898	96857411	64513		B4_RaGOO	119169559	119287822	118263							B3_RaGOO	98926236	98936886	10650
B3_RaGOO	97211101	97352182	141081		B4_RaGOO	119839105	119998606	159501							B3_RaGOO	100455174	100621433	166259
B3_RaGOO	100414218	100429595	15377		B4_RaGOO	120248121	120255551	7430							B3_RaGOO	100670357	100693570	23213
B3_RaGOO	101303556	101686416	382860		B4_RaGOO	121126851	121235945	109094							B3_RaGOO	100874649	100911042	36393
B3_RaGOO	101938673	102102887	164214		B4_RaGOO	121653304	121680578	27274							B3_RaGOO	101683993	101785686	101693
B3_RaGOO	102445310	102481611	36301		B4_RaGOO	122487111	122499931	12820							B3_RaGOO	102443846	102483545	39699
B3_RaGOO	102997340	103098295	100955		B4_RaGOO	123103665	123117182	13517							B3_RaGOO	102966509	102997340	30831
B3_RaGOO	103266258	103703022	436764		B4_RaGOO	123546829	123668444	121615							B3_RaGOO	104465301	104652834	187533
B3_RaGOO	103940915	104046840	105925		B4_RaGOO	123685815	123716299	30484							B3_RaGOO	105272809	105314135	41326
B3_RaGOO	104107938	104199294	91356		B4_RaGOO	124026015	124218855	192840							B3_RaGOO	105329983	105346014	16031
B3_RaGOO	104212074	104296167	84093		B4_RaGOO	124580628	124658267	77639							B3_RaGOO	107807886	107839964	32078
B3_RaGOO	106221922	107626502	1404580		B4_RaGOO	124891835	124914994	23159							B3_RaGOO	108331861	108496809	164948
B3_RaGOO	108268213	108336354	68141		B4_RaGOO	125075601	125124157	48556							B3_RaGOO	108975643	109017078	41435
B3_RaGOO	108975643	109017078	41435		B4_RaGOO	125193695	125487138	293443							B3_RaGOO	109491886	109657746	165860
B3_RaGOO	109491886	109657746	165860		B4_RaGOO	126270974	126290533	19559							B3_RaGOO	109785695	109812569	26874
B3_RaGOO	109785695	109812569	26874		B4_RaGOO	126400085	126441723	41638							B3_RaGOO	109939103	109955705	16602
B3_RaGOO	109970634	110182208	211574		B4_RaGOO	126882405	127003788	121383							B3_RaGOO	109970332	110182067	211735
B3_RaGOO	110358108	110385844	27736		B4_RaGOO	127276908	127416353	139445							B3_RaGOO	110358108	110385844	27736
B3_RaGOO	110700175	110778736	78561		B4_RaGOO	128247952	128258139	10187							B3_RaGOO	110700175	110778736	78561
B3_RaGOO	110898677	110928487	29810		B4_RaGOO	128336771	128339508	2737							B3_RaGOO	110851498	110881449	29951
B3_RaGOO	110994876	111125717	130841		B4_RaGOO	128343393	128393684	50291							B3_RaGOO	110910238	110925794	15556
B3_RaGOO	111176839	111187062	10223		B4_RaGOO	128741916	128918896	176980							B3_RaGOO	110994876	111151638	156762
B3_RaGOO	111291255	111308505	17250		B4_RaGOO	129475548	129501195	25647							B3_RaGOO	111176839	111187062	10223
B3_RaGOO	111523552	111582776	59224		B4_RaGOO	130190961	130228811	37850							B3_RaGOO	111291144	111308505	17361
B3_RaGOO	112078023	112119966	41943		B4_RaGOO	130796086	130810227	14141							B3_RaGOO	111523552	111582776	59224
B3_RaGOO	112147929	112213142	65213		B4_RaGOO	131690577	131715625	25048							B3_RaGOO	111765317	111778636	13319
B3_RaGOO	113744099	113894142	150043		B4_RaGOO	131944953	134424213	2479260							B3_RaGOO	112052506	112283129	230623
B3_RaGOO	114490650	114504786	14136		B4_RaGOO	134978760	135027084	48324							B3_RaGOO	113744099	113894142	150043
B3_RaGOO	114638514	114691804	53290		B4_RaGOO	135475945	135512621	36676							B3_RaGOO	114490650	114503462	12812
B3_RaGOO	115233807	115287405	53598		B4_RaGOO	135538702	135733886	195184							B3_RaGOO	114638514	114691804	53290
B3_RaGOO	116214400	116260857	46457		B4_RaGOO	136445825	136642914	197089							B3_RaGOO	115233807	115287405	53598
B3_RaGOO	116349863	116401597	51734		B4_RaGOO	136713941	136739396	25455							B3_RaGOO	116160280	116182052	21772
B3_RaGOO	116841379	116920913	79534		B4_RaGOO	136795830	136822278	26448							B3_RaGOO	116213395	116260857	47462
B3_RaGOO	118345302	118961671	616369		B4_RaGOO	136950692	137107115	156423							B3_RaGOO	116355061	116412153	57092
B3_RaGOO	120988254	121401053	412799		B4_RaGOO	138500208	138529480	29272							B3_RaGOO	116728223	116756376	28153
B3_RaGOO	122339984	123012487	672503		B4_RaGOO	138584343	138639479	55136							B3_RaGOO	116841379	116891025	49646
B3_RaGOO	124599770	124645153	45383		B4_RaGOO	138645013	138835851	190838							B3_RaGOO	118346079	118961671	615592
B3_RaGOO	124652296	124741002	88706		B4_RaGOO	138866156	138884523	18367							B3_RaGOO	120977003	121401053	424050
B3_RaGOO	124916299	125115830	199531		B4_RaGOO	139000321	139018262	17941							B3_RaGOO	121861735	121957151	95416
B3_RaGOO	125219196	125329551	110355		B4_RaGOO	139084911	139097899	12988							B3_RaGOO	122349319	123012487	663168
B3_RaGOO	125875748	126002928	127180		B4_RaGOO	139337403	139349288	11885							B3_RaGOO	124599489	124644925	45436
B3_RaGOO	126206556	126625214	418658		B4_RaGOO	140308410	140330968	22558							B3_RaGOO	124652251	124695004	42753
B3_RaGOO	128101865	128241622	139757		C1_RaGOO	605	869043	868438							B3_RaGOO	124914973	125115830	200857
B3_RaGOO	129309441	129375581	66140		C1_RaGOO	869330	2697807	1828477							B3_RaGOO	125218997	125359539	140542
B3_RaGOO	129636398	129675358	38960		C1_RaGOO	2931550	3009453	77903							B3_RaGOO	125876614	126002928	126314
B3_RaGOO	129812931	131020686	1207755		C1_RaGOO	3083040	3110183	27143							B3_RaGOO	126206556	126625214	418658
B3_RaGOO	131044823	131104500	59677		C1_RaGOO	3300143	3316593	16450							B3_RaGOO	128101865	128241622	139757
B3_RaGOO	131121267	131156041	34774		C1_RaGOO	3639431	4031919	392488							B3_RaGOO	129309441	129374480	65039
B3_RaGOO	131555754	131562020	6266		C1_RaGOO	4758999	10490665	5731666							B3_RaGOO	129638399	129667201	28802
B3_RaGOO	131752721	131761337	8616		C1_RaGOO	10495207	12297306	1802099							B3_RaGOO	129813655	131020686	1207031
B3_RaGOO	131867530	131934919	67389		C1_RaGOO	12297887	15341101	3043214							B3_RaGOO	131044823	131104500	59677
B3_RaGOO	132030631	132165024	134393		C1_RaGOO	15440008	15877608	437600							B3_RaGOO	131121268	131156041	34773
B3_RaGOO	132424585	132502026	77441		C1_RaGOO	16278872	16410409	131537							B3_RaGOO	131570601	131584012	13411
B3_RaGOO	132582244	132589629	7385		C1_RaGOO	16726300	16760729	34429							B3_RaGOO	131752721	131761337	8616
B3_RaGOO	132604102	132610020	5918		C1_RaGOO	17716371	17748562	32191							B3_RaGOO	131867530	131934919	67389
B3_RaGOO	132893556	132908329	14773		C1_RaGOO	18561929	18579473	17544							B3_RaGOO	132034189	132165024	130835
B3_RaGOO	132974410	132995603	21193		C1_RaGOO	19053161	19078444	25283							B3_RaGOO	132575688	132581206	5518
B3_RaGOO	133277098	133445685	168587		C1_RaGOO	19343505	19360951	17446							B3_RaGOO	132602315	132610582	8267
B3_RaGOO	133713272	133749533	36261		C1_RaGOO	19564422	19673341	108919							B3_RaGOO	132619106	132621634	2528
B3_RaGOO	133911088	133955655	44567		C1_RaGOO	20584630	20632660	48030							B3_RaGOO	132859690	132892487	32797
B3_RaGOO	133996299	134189184	192885		C1_RaGOO	20856231	20866862	10631							B3_RaGOO	133246708	133263078	16370
B3_RaGOO	134359340	134390402	31062		C1_RaGOO	21721843	21930544	208701							B3_RaGOO	133624503	133651366	26863
B3_RaGOO	134514360	134574212	59852		C1_RaGOO	22018714	22040806	22092							B3_RaGOO	133907523	133981165	73642
B3_RaGOO	135881183	135960873	79690		C1_RaGOO	22377352	22427640	50288							B3_RaGOO	134297873	134319126	21253
B3_RaGOO	136109741	136141269	31528		C1_RaGOO	22445763	22470197	24434							B3_RaGOO	134357447	134381007	23560
B3_RaGOO	136220652	136241677	21025		C1_RaGOO	22489070	22501925	12855							B3_RaGOO	134777676	134797260	19584
B3_RaGOO	136246957	136274296	27339		C1_RaGOO	22854058	22884377	30319							B3_RaGOO	135045894	135074854	28960
B3_RaGOO	136440826	136508649	67823		C1_RaGOO	23039638	23043942	4304							B3_RaGOO	135090627	135110067	19440
B3_RaGOO	136589443	136766807	177364		C1_RaGOO	23253712	23288675	34963							B3_RaGOO	135629136	135633490	4354
B3_RaGOO	137125927	137158667	32740		C1_RaGOO	23657084	23698918	41834							B3_RaGOO	135868412	135959897	91485
B3_RaGOO	138253188	138328068	74880		C1_RaGOO	23795265	23867541	72276							B3_RaGOO	136555111	136569211	14100
B3_RaGOO	139153894	139248109	94215		C1_RaGOO	24340002	24421375	81373							B3_RaGOO	136617759	136766807	149048
B3_RaGOO	139720688	139758928	38240		C1_RaGOO	25183879	25416252	232373							B3_RaGOO	137125918	137158667	32749
B3_RaGOO	140630310	140732467	102157		C1_RaGOO	25854871	25908954	54083							B3_RaGOO	138253188	138328068	74880
B3_RaGOO	140735226	140772425	37199		C1_RaGOO	26072842	26092697	19855							B3_RaGOO	139150582	139248109	97527
B3_RaGOO	140930708	140948406	17698		C1_RaGOO	26543477	26669742	126265							B3_RaGOO	140317913	140349238	31325
B3_RaGOO	141120684	141145889	25205		C1_RaGOO	27414410	27454753	40343							B3_RaGOO	140930493	140948406	17913
B3_RaGOO	141264132	141281956	17824		C1_RaGOO	27848812	27881729	32917							B3_RaGOO	141255891	141264002	8111
B3_RaGOO	141977763	142024651	46888		C1_RaGOO	27931864	27939825	7961							B3_RaGOO	141640672	141704274	63602
B3_RaGOO	142102855	142123091	20236		C1_RaGOO	29259933	29280730	20797							B3_RaGOO	141977580	142023193	45613
B3_RaGOO	142305405	142353940	48535		C1_RaGOO	30836130	30893368	57238							B3_RaGOO	142101954	142123091	21137
B3_RaGOO	142515170	142595070	79900		C1_RaGOO	31361827	31397211	35384							B3_RaGOO	142175254	144325924	2150670
B3_RaGOO	143528291	143558010	29719		C1_RaGOO	31984279	32047694	63415							B3_RaGOO	144407990	144438916	30926
B3_RaGOO	143569290	143609316	40026		C1_RaGOO	32231464	32351050	119586							B3_RaGOO	144447538	144460854	13316
B3_RaGOO	143692669	143702258	9589		C1_RaGOO	33251417	33733979	482562							B3_RaGOO	144743966	145634910	890944
B3_RaGOO	143973379	143980379	7000		C1_RaGOO	34200848	34222076	21228							B3_RaGOO	145796711	145945168	148457
B3_RaGOO	144012119	144023457	11338		C1_RaGOO	34287899	34292970	5071							B3_RaGOO	145968584	145972671	4087
B3_RaGOO	144080695	144220002	139307		C1_RaGOO	38301448	38402954	101506							B3_RaGOO	145996079	146054159	58080
B3_RaGOO	144231149	144266902	35753		C1_RaGOO	42865577	43666660	801083							B4_RaGOO	88051	1018167	930116
B3_RaGOO	144301140	144325924	24784		C1_RaGOO	43717205	43878952	161747							B4_RaGOO	1085090	1228722	143632
B3_RaGOO	145769549	145793737	24188		C1_RaGOO	45260832	45312870	52038							B4_RaGOO	1592232	1603540	11308
B3_RaGOO	145946956	146096711	149755		C1_RaGOO	45327406	45567625	240219							B4_RaGOO	1703214	1709669	6455
B3_RaGOO	147199456	147288297	88841		C1_RaGOO	45591002	45668482	77480							B4_RaGOO	1747085	1750321	3236
B4_RaGOO	90803	300173	209370		C1_RaGOO	46202707	46243653	40946							B4_RaGOO	1767921	1780480	12559
B4_RaGOO	2417426	2438860	21434		C1_RaGOO	46442611	46484012	41401							B4_RaGOO	2055742	2068875	13133
B4_RaGOO	2498853	2584539	85686		C1_RaGOO	47881627	47941727	60100							B4_RaGOO	2184156	2199984	15828
B4_RaGOO	2795262	2810659	15397		C1_RaGOO	48196837	48274178	77341							B4_RaGOO	2213973	2316259	102286
B4_RaGOO	3004509	3098082	93573		C1_RaGOO	50183344	50213791	30447							B4_RaGOO	2446756	2511345	64589
B4_RaGOO	3350690	3363526	12836		C1_RaGOO	51173945	51994617	820672							B4_RaGOO	2812733	2846583	33850
B4_RaGOO	3383707	3385606	1899		C1_RaGOO	52038646	52062922	24276							B4_RaGOO	2941594	2999663	58069
B4_RaGOO	3426118	3436123	10005		C1_RaGOO	52167956	52869626	701670							B4_RaGOO	3195621	3199842	4221
B4_RaGOO	3506857	3556712	49855		C1_RaGOO	54029650	54175254	145604							B4_RaGOO	3215180	3252479	37299
B4_RaGOO	3605983	3647355	41372		C1_RaGOO	54311805	54594404	282599							B4_RaGOO	3506857	3526027	19170
B4_RaGOO	3733327	3741064	7737		C1_RaGOO	55144217	55307482	163265							B4_RaGOO	3605983	3718192	112209
B4_RaGOO	3773950	3833239	59289		C1_RaGOO	55669951	55748400	78449							B4_RaGOO	3807901	3832700	24799
B4_RaGOO	4437604	4592135	154531		C1_RaGOO	56206793	56622528	415735							B4_RaGOO	4778425	4817367	38942
B4_RaGOO	4775011	4796421	21410		C1_RaGOO	57084674	57115969	31295							B4_RaGOO	5776628	5797216	20588
B4_RaGOO	4830304	4836416	6112		C1_RaGOO	57233175	57456696	223521							B4_RaGOO	6027555	6049980	22425
B4_RaGOO	4901581	4919450	17869		C1_RaGOO	57524960	57562355	37395							B4_RaGOO	6384542	6410599	26057
B4_RaGOO	4985366	5192048	206682		C1_RaGOO	57716263	57838198	121935							B4_RaGOO	6607186	6623895	16709
B4_RaGOO	5305819	5332423	26604		C1_RaGOO	58211254	58389218	177964							B4_RaGOO	6636244	6637347	1103
B4_RaGOO	5538204	5553362	15158		C1_RaGOO	58424114	58583178	159064							B4_RaGOO	6782746	6807643	24897
B4_RaGOO	5750507	6049980	299473		C1_RaGOO	58963432	59200308	236876							B4_RaGOO	7375391	7409572	34181
B4_RaGOO	6131306	6140490	9184		C1_RaGOO	61557268	61663625	106357							B4_RaGOO	7494100	7512718	18618
B4_RaGOO	6197917	6209594	11677		C1_RaGOO	62989510	63025690	36180							B4_RaGOO	7589136	7617008	27872
B4_RaGOO	6263267	6281834	18567		C1_RaGOO	63435468	63510160	74692							B4_RaGOO	7628953	7657598	28645
B4_RaGOO	6289545	6352395	62850		C1_RaGOO	63560795	64288746	727951							B4_RaGOO	8123084	8174091	51007
B4_RaGOO	6483946	6688637	204691		C1_RaGOO	65426465	65809446	382981							B4_RaGOO	8231266	8338231	106965
B4_RaGOO	6782746	6804288	21542		C1_RaGOO	66063693	69176249	3112556							B4_RaGOO	8663132	8711952	48820
B4_RaGOO	6824553	6843230	18677		C1_RaGOO	69207130	76574138	7367008							B4_RaGOO	8991680	9686220	694540
B4_RaGOO	6887577	6900435	12858		C1_RaGOO	77141413	78103369	961956							B4_RaGOO	9930369	9994902	64533
B4_RaGOO	7461508	7494022	32514		C1_RaGOO	78105130	78236571	131441							B4_RaGOO	10220304	10253291	32987
B4_RaGOO	7539682	7622561	82879		C1_RaGOO	79159632	79206736	47104							B4_RaGOO	11545003	11870220	325217
B4_RaGOO	8683794	8711952	28158		C1_RaGOO	79659944	80278371	618427							B4_RaGOO	12623792	12782970	159178
B4_RaGOO	9188997	9258344	69347		C1_RaGOO	80999274	81116111	116837							B4_RaGOO	13074454	13095232	20778
B4_RaGOO	9352062	9515646	163584		C1_RaGOO	81141501	81261067	119566							B4_RaGOO	13206251	13300065	93814
B4_RaGOO	9716240	9730021	13781		C1_RaGOO	81746011	81797820	51809							B4_RaGOO	13402350	13410577	8227
B4_RaGOO	9875797	9889946	14149		C1_RaGOO	82451842	82761549	309707							B4_RaGOO	13948153	14158552	210399
B4_RaGOO	10220304	10272692	52388		C1_RaGOO	83716445	83770842	54397							B4_RaGOO	14199905	14244790	44885
B4_RaGOO	11543126	11684624	141498		C1_RaGOO	85645966	85797269	151303							B4_RaGOO	14608135	14711705	103570
B4_RaGOO	11968777	12108371	139594		C1_RaGOO	86459334	86486424	27090							B4_RaGOO	14760769	14834965	74196
B4_RaGOO	12356341	12368318	11977		C1_RaGOO	91294456	91772795	478339							B4_RaGOO	15048550	15064897	16347
B4_RaGOO	12556832	12565702	8870		C1_RaGOO	92119342	92303843	184501							B4_RaGOO	15093987	15110324	16337
B4_RaGOO	13074454	13098473	24019		C1_RaGOO	92676652	92801718	125066							B4_RaGOO	15777053	15809168	32115
B4_RaGOO	13143395	13259051	115656		C1_RaGOO	93529489	93593258	63769							B4_RaGOO	15864095	15902638	38543
B4_RaGOO	13948357	13972885	24528		C1_RaGOO	94154020	94278344	124324							B4_RaGOO	16022366	16066831	44465
B4_RaGOO	14034503	14116289	81786		C1_RaGOO	95038231	95069613	31382							B4_RaGOO	16119411	16217333	97922
B4_RaGOO	14172496	14197100	24604		C1_RaGOO	96014302	96058803	44501							B4_RaGOO	17216032	17230305	14273
B4_RaGOO	14272649	14369866	97217		C1_RaGOO	96839747	97024751	185004							B4_RaGOO	17330558	17400862	70304
B4_RaGOO	14676807	14697915	21108		C1_RaGOO	98660281	98678305	18024							B4_RaGOO	17524303	17586483	62180
B4_RaGOO	14870053	15023840	153787		C1_RaGOO	99467749	99490671	22922							B4_RaGOO	18276085	18550768	274683
B4_RaGOO	15048550	15064897	16347		C1_RaGOO	99848926	99901016	52090							B4_RaGOO	19012952	19020538	7586
B4_RaGOO	15586435	15681676	95241		C1_RaGOO	102813075	102893336	80261							B4_RaGOO	19044372	19117829	73457
B4_RaGOO	15701638	15817402	115764		C1_RaGOO	103017633	103060831	43198							B4_RaGOO	19190063	19218547	28484
B4_RaGOO	15886429	15924536	38107		C1_RaGOO	103393242	103594875	201633							B4_RaGOO	20430881	20476362	45481
B4_RaGOO	16381417	16422651	41234		C1_RaGOO	109802658	109846216	43558							B4_RaGOO	20488325	20527578	39253
B4_RaGOO	16602430	16820658	218228		C1_RaGOO	110044429	110051522	7093							B4_RaGOO	20594679	20603860	9181
B4_RaGOO	17092542	17136488	43946		C1_RaGOO	110503760	110827392	323632							B4_RaGOO	20754232	20770177	15945
B4_RaGOO	17236871	17287870	50999		C1_RaGOO	110875711	111359306	483595							B4_RaGOO	20849853	20866241	16388
B4_RaGOO	17489877	17506873	16996		C1_RaGOO	111789688	111842396	52708							B4_RaGOO	21212126	21234068	21942
B4_RaGOO	17524303	17586483	62180		C1_RaGOO	111959655	111993874	34219							B4_RaGOO	21396678	21519704	123026
B4_RaGOO	17792507	17816286	23779		C1_RaGOO	111997986	112052676	54690							B4_RaGOO	21815918	21864896	48978
B4_RaGOO	18506557	18540784	34227		C1_RaGOO	112210383	112367777	157394							B4_RaGOO	23608324	23651493	43169
B4_RaGOO	18619275	18684743	65468		C1_RaGOO	114435777	114485199	49422							B4_RaGOO	24124675	24210009	85334
B4_RaGOO	19121004	19242625	121621		C1_RaGOO	114753449	114790044	36595							B4_RaGOO	24388143	24405634	17491
B4_RaGOO	19380681	19412980	32299		C1_RaGOO	115144150	115160991	16841							B4_RaGOO	25139492	25244559	105067
B4_RaGOO	19550997	19575607	24610		C1_RaGOO	115183623	115226844	43221							B4_RaGOO	25872709	26025900	153191
B4_RaGOO	19710834	19740810	29976		C1_RaGOO	115344296	115384538	40242							B4_RaGOO	26374037	26392887	18850
B4_RaGOO	19881234	20128684	247450		C1_RaGOO	115922673	116096314	173641							B4_RaGOO	26400939	26424542	23603
B4_RaGOO	21045041	21067600	22559		C1_RaGOO	116098367	116116619	18252							B4_RaGOO	26497319	26663285	165966
B4_RaGOO	21072093	21082084	9991		C1_RaGOO	116353662	116407224	53562							B4_RaGOO	26850024	26901927	51903
B4_RaGOO	21373249	21383964	10715		C1_RaGOO	116514272	116593428	79156							B4_RaGOO	27260173	27315456	55283
B4_RaGOO	21479607	21526109	46502		C1_RaGOO	116687336	116749712	62376							B4_RaGOO	27473844	27519991	46147
B4_RaGOO	21592421	21605393	12972		C1_RaGOO	117625830	117637474	11644							B4_RaGOO	28201977	28305183	103206
B4_RaGOO	21824751	21864896	40145		C1_RaGOO	117650213	117684273	34060							B4_RaGOO	28318675	28387032	68357
B4_RaGOO	23608324	23622905	14581		C1_RaGOO	118642374	118719862	77488							B4_RaGOO	28581023	28858053	277030
B4_RaGOO	23625791	23656988	31197		C1_RaGOO	118856428	118932275	75847							B4_RaGOO	28967675	29741618	773943
B4_RaGOO	24124675	24207478	82803		C1_RaGOO	118974335	118989590	15255							B4_RaGOO	30179480	30215458	35978
B4_RaGOO	24395423	24405267	9844		C1_RaGOO	119202367	119227473	25106							B4_RaGOO	30329264	30373505	44241
B4_RaGOO	24637518	24670826	33308		C1_RaGOO	119827454	119873100	45646							B4_RaGOO	30416623	30426764	10141
B4_RaGOO	25139492	25229884	90392		C1_RaGOO	120221747	120247941	26194							B4_RaGOO	30519736	30591113	71377
B4_RaGOO	25777489	25811304	33815		C1_RaGOO	120313017	120360779	47762							B4_RaGOO	31325385	31381183	55798
B4_RaGOO	25912161	25943549	31388		C1_RaGOO	120742359	120754059	11700							B4_RaGOO	33317330	33773941	456611
B4_RaGOO	26278792	26309214	30422		C1_RaGOO	120946090	145836015	24889925							B4_RaGOO	33810512	33879004	68492
B4_RaGOO	26562683	26635486	72803		C1_RaGOO	145843590	149059499	3215909							B4_RaGOO	33908833	34010758	101925
B4_RaGOO	26851387	26901927	50540		C1_RaGOO	150190396	150805960	615564							B4_RaGOO	34416924	34590418	173494
B4_RaGOO	26907621	26933465	25844		C1_RaGOO	151688063	151737817	49754							B4_RaGOO	34709447	34844280	134833
B4_RaGOO	26957459	26980459	23000		C1_RaGOO	152634450	152678297	43847							B4_RaGOO	35182598	35296035	113437
B4_RaGOO	27011283	27047246	35963		C1_RaGOO	153304706	153454414	149708							B4_RaGOO	35412791	35440639	27848
B4_RaGOO	27057345	27078708	21363		C1_RaGOO	153859108	154474201	615093							B4_RaGOO	35660862	35820153	159291
[truncated: 1,870 more rows]

## Sheet: 1e. Malayan ROH analysis
Supplementary Table 1e: Runs of homozygosity in individuals mapped to Malayan tiger genome
[truncated: 3,435 more rows]

[truncated: 12 more sheets: 1f. Repeat annotation, 1g. Noncoding RNA annotation, 1h. MC miRNA targets, 1i. SI miRNA targets, 1j. Functional annotation summ , 1k. MC gene annotation, 1l. MC gene functions, 1m. SI gene annotation, 1n. SI gene functions, 1o. Positive Selection, 1p. MC LRT, 1q. SI LRT]
